# Supplementary material for: A genetical metabolomics approach for bioprospecting plant biosynthetic gene clusters
Source: BMC Res Notes. 2019 Apr 2;12:194. doi: 10.1186/s13104-019-4222-3 (PMC6444639; doi:10.1186/s13104-019-4222-3)
Supplement: Supplementary file 1 — Additional file 1. List of predicted BGCs, list of mQTLs, list of BGCs with mQTLs, list of matches for mQTL genes with profile Hidden Markov Models related to scaffold biosynthesis, overview of LCMS clusters. [file 13104_2019_4222_MOESM1_ESM.xlsx]

## Sheet: o_sativa_BGCs_with_mQTLs
	clusterID	cluster type	chromosome	BGC start bp	BGC end bp
	2	lignan	1	14059096	14124875
	mQTL	BH-corrected p-value	LOD-score
	LPC(1-acyl-12:1)	0.01349	5.4
	Lehmbachol-A	0.01343	3.3
	clusterID	cluster type	chromosome	BGC start bp	BGC end bp
	8	saccharide	2	4702310	4836524
	mQTL	BH-corrected p-value	LOD-score
	C-pentosyl-apigenin-O-rutinoside	0.02885	3.5
	clusterID	cluster type	chromosome	BGC start bp	BGC end bp
	12	terpene	3	14022804	14117252
	mQTL	BH-corrected p-value	LOD-score
	Spinacetin	0.0117	5.8
	Axillarin	0.01694	3.9
	m0557-L_NaN_9.33	0.01165	3.8
	m0870-L_NaN_9.25	0.01689	3.8
	Helonioside-B	0.02268	3.1
	m0907-L_NaN_7.18	0.02262	5.7
	m0273-S_NaN_3.93	0.01684	3.2
	m0413-S_NaN_1.51	0.0116	4.2
	m0587-S_NaN_1.3	0	4
	m1040-S_NaN_1.36	0.01679	4.4
	clusterID	cluster type	chromosome	BGC start bp	BGC end bp
	24	putative	6	7296584	7489842
	mQTL	BH-corrected p-value	LOD-score
	L-Valine	0.03	3.7
	L-Tyramine	0.01654	10.2
	m0038-L_NaN_1.73	0.01649	3.4
	L-Arginine	0.01076	5.1
	6,8-Dihydroxy-5,7-dimethoxycoumarin	0.03	3.6
	4-methylumbelliferyl-phenylphosphonate	0.0287	3.7
	Fructose-1,6-diphosphate	0.01072	4.4
	m0427-L_NaN_2.41	0	3.9
	Apigenin-7-O-glucoside	0.03	5.3
	m0487-L_454.2253_8.83	0.01644	4.6
	m0488-L_454.2253_8.42	0.03	5.1
	m0490-L_454.2926_18.5	0.01068	4.8
	m0494-L_NaN_1.55	0.01064	6.1
	m0559-L_NaN_6.11	0.0164	4.4
	m0565-L_NaN_18.7	0.02863	4.8
	m0627-L_NaN_18.86	0	3.8
	LPC(1-acyl-18:2)	0.03	4.1
	LPC(1-acyl-20:4)	0.03	3.3
	m0676-L_NaN_10.3	0.0225	3.8
	m0729-L_NaN_10.8	0.01635	3.1
	Tricin-O-hexosyl-O-hexoside	0.03	5
	C-hexosyl-apigenin-O-p-coumaroylhexoside	0.03	4.9
	m0893-L_NaN_10.3	0.03	3.6
	m0959-L_NaN_11.1	0.0106	4.9
	Tricin-derivative	0.03	5.7
	m0141-S_323.139_9.63	0.02244	8.2
	m0375-S_NaN_20.3	0.0163	5.2
	Tricin-4'-O-(?-guaiacylglyceryl)-ether	0.03	5
	clusterID	cluster type	chromosome	BGC start bp	BGC end bp
	27	alkaloid	6	25065234	25100833
	mQTL	BH-corrected p-value	LOD-score
	Adenine	0	3.7
	3-O-carbamoyl-d-mannose	0	6.8
	m0771-L_NaN_1.05	0.009724	4.8
	Octadecan-2-one2-Octadecanone	0	3.3
	Tricin-O-sinapoylpentoside	0	3.6
	m1047-L_NaN_6.01	0.009691	3.3
	clusterID	cluster type	chromosome	BGC start bp	BGC end bp
	29	lignan	7	366374	419096
	mQTL	BH-corrected p-value	LOD-score
	Cytidine	0.009592	3
	Vitamin-A	0.01598	3.1
	clusterID	cluster type	chromosome	BGC start bp	BGC end bp
	33	lignan;saccharide	7	25423187	25502862
	mQTL	BH-corrected p-value	LOD-score
	m0536-L_NaN_9.29	0.0158	5.1
	m0744-L_NaN_10.6	0.009369	3.4
	Tricin-O-rutinoside	0.03	9.4
	m0812-L_NaN_10.15	0.02232	5.6
	m0868-L_NaN_23.3	0	3.5
	Tricin-O-rhamnosyl-O-malonylhexoside	0.009338	4.2
	m0942-L_NaN_9.37	0	5.2
	Sucrose	0.02856	4.9
	LPC(1-acyl-18:2)	0.0222	3.5
	LPC(1-acyl-18:2)	0.0222	3.7
	clusterID	cluster type	chromosome	BGC start bp	BGC end bp
	34	lignan	7	26774243	26809733
	mQTL	BH-corrected p-value	LOD-score
	Tricin-derivative	0.02848	3.3
	clusterID	cluster type	chromosome	BGC start bp	BGC end bp
	36	saccharide;terpene	8	3953460	4020512
	mQTL	BH-corrected p-value	LOD-score
	Apigenin	0	6.5
	m0365-L_379.1359_6.55	0	3.8
	Hedyotoside	0	10.7
	m0676-L_NaN_10.3	0	7.5
	C-pentosyl-chrysoeriol-O-hexoside	0.02841	3.6
	Tricin-derivative	0.03	5.4
	C-pentosyl-chrysoeriol-O-feruloylhexoside	0.03	5.9
	clusterID	cluster type	chromosome	BGC start bp	BGC end bp
	38	putative	9	17405863	17524720
	mQTL	BH-corrected p-value	LOD-score
	m0425-L_NaN_1.43	0	3.5
	clusterID	cluster type	chromosome	BGC start bp	BGC end bp
	40	saccharide	10	9286464	9333785
	mQTL	BH-corrected p-value	LOD-score
	m0751-L_NaN_14.6	0	34.5
	Tricin-O-hexosyl-O-hexoside	0.02197	3.8
	clusterID	cluster type	chromosome	BGC start bp	BGC end bp
	42	putative	10	21891003	21957981
	mQTL	BH-corrected p-value	LOD-score
	m0513-L_NaN_7.47	0	3.3
	di-C,C-hexosyl-luteolin	0.008952	5.6
	m0816-L_655.2133_9.41	0.008924	4.6
	C-hexosyl-chrysoeriol-O-feruloylhexoside	0.01545	4.1
	clusterID	cluster type	chromosome	BGC start bp	BGC end bp
	47	polyketide	11	18762365	18822272
	mQTL	BH-corrected p-value	LOD-score
	m0266-L_NaN_6.75	0.0218	3.6
	Apigenin-C-pentoside (m0400-L)	0.03	8.1
	m0619-L_NaN_12.1	0.02175	3.3
	Tricin-derivative (m0712-L)	0.03	9.9
	di-C,C-hexosyl-apigenin-derivative	0.01537	11
	C-pentosyl-chrysoeriol-O-hexoside	0.008731	7.8
	m0806-L_NaN_16.8	0	3
	m0833-L_670.8603_1.27	0	3.6
	Tricin-derivative	0.03	9.1
	Isogemichalcone-B	0.008704	4.5
	Tricin-7-O-hexoside	0.01533	10.6
	m0548-S_NaN_9.48	0.02169	6.7
	Tricin-4'-O-(syringyl-alcohol)ether	0.0282	9.7
	Tricin-4'-O-(?-guaiacylglyceryl)-ether	0.008677	11.9

## Sheet: o_sativa_BGCs
Cluster	Record	Type	From	To	Size (kb)	Core domains	CD-HIT Clusters	Most similar known cluster	MIBiG BGC-ID
Cluster 1	chr01	Lignan	2948849	2971011	22.16	COesterase, Dirigent	3
Cluster 2	chr01	Lignan	14059096	14124875	65.78	2OG-FeII_Oxy, DIOX_N, Dirigent	3
Cluster 3	chr01	Putative	25032805	25084292	51.49	p450	4
Cluster 4	chr01	Saccharide	30640341	30722625	82.28	Aminotran_1_2, UDPGT_2	7
Cluster 5	chr01	Saccharide	34066736	34155084	88.35	UDPGT_2, p450	3
Cluster 6	chr01	Alkaloid	35415083	35445287	30.2	Bet_v_1, Epimerase, Methyltransf_11	3
Cluster 7	chr02	Terpene	2103877	2185852	81.97	SQHop_cyclase_C, SQHop_cyclase_N	4
Cluster 8	chr02	Saccharide	4702310	4836524	134.21	Glycos_transf_1, p450	4
Cluster 9	chr02	Terpene	21617441	21918418	300.98	Terpene_synth_C, p450	5	Phytocassane_/_oryzalides_biosynthetic_gene_cluster (72% of genes show similarity)	BGC0000672_c1
Cluster 10	chr02	Saccharide	31198061	31238410	40.35	Glycos_transf_1, Glycos_transf_2, Methyltransf_11	3
Cluster 11	chr02	Saccharide	31761850	31807828	45.98	Amino_oxidase, UDPGT_2	3
Cluster 12	chr03	Terpene	14022804	14117252	94.45	Terpene_synth, Terpene_synth_C	4
Cluster 13	chr03	Saccharide	31268004	31304007	36	UDPGT_2	4
Cluster 14	chr03	Saccharide	33744164	33787335	43.17	Cellulose_synt, Methyltransf_11, UDPGT_2	3
Cluster 15	chr04	Terpene	15971918	16079425	107.51	Terpene_synth, Terpene_synth_C	3
Cluster 16	chr04	Terpene	16171387	16291203	119.82	2OG-FeII_Oxy, Terpene_synth, Terpene_synth_C	3
Cluster 17	chr04	Terpene	30802407	30866180	63.77	Terpene_synth_C, Transferase	4
Cluster 18	chr05	Saccharide	4619730	4669307	49.58	DIOX_N, UDPGT_2	4
Cluster 19	chr05	Saccharide	24527666	24575918	48.25	Methyltransf_11, UDPGT_2	3
Cluster 20	chr05	Saccharide	26125611	26179272	53.66	UDPGT_2	4
Cluster 21	chr06	Putative	3841117	3863489	22.37	2OG-FeII_Oxy, DIOX_N	4
Cluster 22	chr06	Putative	3877969	3907138	29.17	2OG-FeII_Oxy, DIOX_N	5
Cluster 23	chr06	Putative	5783850	5844141	60.29	COesterase, Cellulose_synt	4
Cluster 24	chr06	Putative	7296584	7489842	193.26	Methyltransf_2, Methyltransf_7, Peptidase_S10	9
Cluster 25	chr06	Saccharide	10546021	10595242	49.22	UDPGT_2	3
Cluster 26	chr06	Saccharide	23300204	23389393	89.19	Transferase, UDPGT_2	3
Cluster 27	chr06	Alkaloid	25065234	25100833	35.6	Epimerase, Str_synth	3
Cluster 28	chr06	Putative	26013250	26171484	158.23	p450	4
Cluster 29	chr07	Lignan	366374	419096	52.72	Dirigent	3
Cluster 30	chr07	Putative	3325845	3366601	40.76	COesterase	4
Cluster 31	chr07	Saccharide	5431558	5505899	74.34	SQS_PSY, UDPGT_2	3
Cluster 32	chr07	Saccharide	7895066	7917059	21.99	UDPGT_2	3
Cluster 33	chr07	Lignan-Saccharide	25423187	25502862	79.67	Aminotran_1_2, Dirigent, Glycos_transf_1	4
Cluster 34	chr07	Lignan	26774243	26809733	35.49	COesterase, Dirigent	4
Cluster 35	chr08	Putative	287438	324951	37.51	p450	4	Benzoxazinone_DIMBOA_biosynthetic_gene_cluster (22% of genes show similarity)	BGC0000810_c1
Cluster 36	chr08	Saccharide-Terpene	3953460	4020512	67.05	Terpene_synth, Terpene_synth_C, UDPGT_2	3
Cluster 37	chr08	Putative	23395246	23422183	26.94	COesterase	5
Cluster 38	chr09	Putative	17405863	17524720	118.86	COesterase, Peptidase_S10	8
Cluster 39	chr10	Putative	4925302	4970926	45.62	p450	4
Cluster 40	chr10	Saccharide	9286464	9333785	47.32	Transferase, UDPGT_2	4
Cluster 41	chr10	Lignan	9462804	9554208	91.4	Dirigent	4
Cluster 42	chr10	Putative	21891003	21957981	66.98	2OG-FeII_Oxy, DIOX_N	4
Cluster 43	chr11	Lignan	3902786	4040130	137.34	Dirigent, Transferase	5
Cluster 44	chr11	Lignan	5887213	6000490	113.28	Dirigent, Peptidase_S10	4
Cluster 45	chr11	Putative	13364093	13525333	161.24	Peptidase_S10, adh_short	4
Cluster 46	chr11	Putative	13814369	13917506	103.14	DIOX_N, adh_short, adh_short_C2	4
Cluster 47	chr11	Polyketide	18762365	18822272	59.91	Chal_sti_synt_N	3
Cluster 48	chr11	Lignan	25110432	25159523	49.09	Aminotran_1_2, Dirigent, Transferase	3
Cluster 49	chr12	Saccharide	24116159	24179938	63.78	Glycos_transf_1, p450	3

## Sheet: More mQTLs for mols of int 1
mQTLs of molecules of interest in other regions of the Oryza sativa genome
O. sativa	Chromosome	Location (Mb)	LOD
Lehmbachol A (m0498-S)	1	14.1-20.6	3.3
Lehmbachol A (m0498-S)	10	15.0-15.6	3.7
Isogemichalcone B (m0441-S)	1	11.6-14.5	4.6
Isogemichalcone B (m0441-S)	1	30.0-32.1	6.7
Isogemichalcone B (m0441-S)	6	0.0-1.7	6.9
Isogemichalcone B (m0441-S)	9	0.0-6.8	7.4
Isogemichalcone B (m0441-S)	9	19.1-20.6	4.3
Isogemichalcone B (m0441-S)	11	17.9-18.8	4.5
Profile HMM hits in the lehmbachol A-associated region on chromosome 10:
Pfam ID	Pfam accession	Locus tag + mQTL	e-value	score	bias
COesterase	PF00135.25	LOC_Os10g28020;lehmbachol;10;3.7	1.8e-08	25.6	0.4
Acetyltransf_1	PF00583.22	LOC_Os10g28040;lehmbachol;10;3.7	4.5e-12	38.2	0.1
Chal_sti_synt_C	PF02797.12	LOC_Os10g28060;lehmbachol;10;3.7	1.7e-10	33.1	0.0
Chal_sti_synt_N	PF00195.16	LOC_Os10g28060;lehmbachol;10;3.7	1.6e-07	22.9	0.1
Epimerase	PF01370.18	LOC_Os10g28200;lehmbachol;10;3.7	1e-49	161.1	0.0

## Sheet: a_thaliana_BGCs_with_mQTLs
	clusterID	cluster type	chromosome	BGC start bp	BGC end bp
	1	saccharide;alkaloid	1	8492675	8530392
	mQTL	BH-corrected p-value	LOD-score
	1_9	0.011	4.027
	clusterID	cluster type	chromosome	BGC start bp	BGC end bp
	5	putative	1	23146843	23187717
	mQTL	BH-corrected p-value	LOD-score
	1_129	0	4.236
	1_248	0.011	4.257
	1_299	0.011	4.302
	clusterID	cluster type	chromosome	BGC start bp	BGC end bp
	8	saccharide	1	24109681	24139595
	mQTL	BH-corrected p-value	LOD-score
	2_112	0.011	4.806
	2_119	0.011	4.899
	clusterID	cluster type	chromosome	BGC start bp	BGC end bp
	9	lignan	1	24485453	24519331
	mQTL	BH-corrected p-value	LOD-score
	1_115	0.011	4.571
	clusterID	cluster type	chromosome	BGC start bp	BGC end bp
	10	saccharide	1	27541455	27592084
	mQTL	BH-corrected p-value	LOD-score
	2_60	0.011	4.232
	3_1	0.011	5.726
	clusterID	cluster type	chromosome	BGC start bp	BGC end bp
	12	putative	1	30193209	30214216
	mQTL	BH-corrected p-value	LOD-score
	2_13	0	4.215
	clusterID	cluster type	chromosome	BGC start bp	BGC end bp
	13	saccharide	2	9744720	9841503
	mQTL	BH-corrected p-value	LOD-score
	1_229	0.011	4.621
	1_305	0.011	4.514
	1_315	0	9.694
	1_350	0.011	4.014
	1_363	0.011	10.84
	Kaempferitrin	0.011	17.4
	clusterID	cluster type	chromosome	BGC start bp	BGC end bp
	14	saccharide;terpene	2	9871162	9905207
	mQTL	BH-corrected p-value	LOD-score
	2_142	0.011	5.222
	clusterID	cluster type	chromosome	BGC start bp	BGC end bp
	17	saccharide	2	12695837	12714227
	mQTL	BH-corrected p-value	LOD-score
	1_150	0	10.03
	1_479	0	4.318
	2_80	0.011	4.144
	clusterID	cluster type	chromosome	BGC start bp	BGC end bp
	20	putative	2	18769507	18796471
	mQTL	BH-corrected p-value	LOD-score
	1_143	0.011	4.507
	clusterID	cluster type	chromosome	BGC start bp	BGC end bp
	22	putative	3	3199904	3256676
	mQTL	BH-corrected p-value	LOD-score
	1_399	0.011	10.96
	1_399	0.011	4.427
	clusterID	cluster type	chromosome	BGC start bp	BGC end bp
	24	sesterterpene	3	4859228	4890348
	mQTL	BH-corrected p-value	LOD-score
	3_28	0.011	4.16
	clusterID	cluster type	chromosome	BGC start bp	BGC end bp
	25	putative	3	9546736	9604968
	mQTL	BH-corrected p-value	LOD-score
	1_299	0.011	4.16
	1_340	0.011	4.109
	1_377	0.011	6.112
	2_58	0.011	4.221
	2_90	0	4.592
	clusterID	cluster type	chromosome	BGC start bp	BGC end bp
	27	sesterterpene	3	11295417	11319761
	mQTL	BH-corrected p-value	LOD-score
	1_273	0	4.395
	3_20	0.011	4.101
	clusterID	cluster type	chromosome	BGC start bp	BGC end bp
	29	terpene;sesterterpene	3	13011216	13083952
	mQTL	BH-corrected p-value	LOD-score
	1_390	0.011	4.066
	clusterID	cluster type	chromosome	BGC start bp	BGC end bp
	34	alkaloid	4	7285898	7323298
	mQTL	BH-corrected p-value	LOD-score
	1_347	0	8.581
	1_355	0	10.72
	1_423	0	6.82
	1_439	0.011	6.192
	1_448	0.011	6.857
	1_453	0.011	18.59
	1_459	0	4.527
	1_464	0	5.402
	1_465	0.011	4.123
	1_54	0	6.71
	2_76	0	6.114
	2_98	0.011	6.698
	clusterID	cluster type	chromosome	BGC start bp	BGC end bp
	35	saccharide;alkaloid	4	8104343	8126866
	mQTL	BH-corrected p-value	LOD-score
	1_422	0.011	4.126
	clusterID	cluster type	chromosome	BGC start bp	BGC end bp
	36	saccharide;terpene (arabidiol)	4	8706955	8820538
	mQTL	BH-corrected p-value	LOD-score
	1_190	0	4.13
	1_246	0.011	4.166
	1_41	0.011	4.264
	2_35	0.011	4.22
	2_58	0.011	9.267
	3_32	0.011	4.038
	clusterID	cluster type	chromosome	BGC start bp	BGC end bp
	37	terpene	4	10902947	10939937
	mQTL	BH-corrected p-value	LOD-score
	1_141	0	4.935
	clusterID	cluster type	chromosome	BGC start bp	BGC end bp
	38	lignan;alkaloid	4	12303047	12343863
	mQTL	BH-corrected p-value	LOD-score
	1_436	0.011	4.335
	2_102	0	4.007
	2_114	0.011	4.743
	clusterID	cluster type	chromosome	BGC start bp	BGC end bp
	41	saccharide	5	15109764	15225674
	mQTL	BH-corrected p-value	LOD-score
	1_151	0.011	12.89
	1_189	0.011	6.715
	1_279	0.011	11.88
	1_379	0.011	10.81
	1_386	0.011	13.41
	1_421	0.011	7.906
	1_451	0.011	7.973
	1_452	0.011	6.232
	1_454	0.011	7.044
	1_468	0.011	7.967
	1_93	0.011	7.813
	2_92	0.011	5.275
	clusterID	cluster type	chromosome	BGC start bp	BGC end bp
	42	lignan;terpene (marneral)	5	16987519	17064815
	mQTL	BH-corrected p-value	LOD-score
	2_97	0.011	4.854
	3_18	0	4.364
	3_42	0.011	4.435
	clusterID	cluster type	chromosome	BGC start bp	BGC end bp
	43	terpene (thalianol)	5	19411187	19467569
	mQTL	BH-corrected p-value	LOD-score
	1_64	0	4.506
	clusterID	cluster type	chromosome	BGC start bp	BGC end bp
	46	putative	5	23184526	23213996
	mQTL	BH-corrected p-value	LOD-score
	Methoxyglucobrassicin	0	7.463
	clusterID	cluster type	chromosome	BGC start bp	BGC end bp
	48	putative	5	25446320	25465467
	mQTL	BH-corrected p-value	LOD-score
	1_289	0	4.967
	1_312	0.011	8.86
	1_334	0	5.565
	1_93	0	6.508
	2_83	0.011	5.983
	3_47	0.011	7.512

## Sheet: a_thaliana_BGCs
Cluster	Record	Type	From	To	Size (kb)	Core domains	CD-HIT Clusters	Most similar known cluster	MIBiG BGC-ID
Cluster 1	NC_003070.9	Saccharide-Alkaloid	8492675	8530392	37.72	Acetyltransf_1, Bet_v_1, Glycos_transf_2, UDPGT_2	6	-	-
Cluster 2	NC_003070.9	Putative	8637415	8680564	43.15	Methyltransf_11, Transferase, adh_short, adh_short_C2	5	-	-
Cluster 3	NC_003070.9	Saccharide	10803890	10819634	15.74	AMP-binding, NAD_binding_1, UDPGT_2	3	-	-
Cluster 4	NC_003070.9	Putative	19658787	19673728	14.94	2OG-FeII_Oxy, DIOX_N	4	-	-
Cluster 5	NC_003070.9	Putative	23146843	23187717	40.87	Amino_oxidase, adh_short	4	-	-
Cluster 6	NC_003070.9	Alkaloid	23249290	23271816	22.53	Amino_oxidase, Aminotran_1_2, Cu_amine_oxid	3	-	-
Cluster 7	NC_003070.9	Putative	23292993	23348658	55.66	AMP-binding, Aminotran_1_2, Epimerase, Methyltransf_2	4	-	-
Cluster 8	NC_003070.9	Saccharide	24109681	24139595	29.91	UDPGT_2, oMT, p450	3	-	-
Cluster 9	NC_003070.9	Lignan	24485453	24519331	33.88	AMP-binding, Amino_oxidase, Dirigent	3	-	-
Cluster 10	NC_003070.9	Saccharide	27541455	27592084	50.63	Epimerase, Glycos_transf_1, Peptidase_S10, p450	4	-	-
Cluster 11	NC_003070.9	Terpene	29508082	29555897	47.81	2OG-FeII_Oxy, DIOX_N, Epimerase, Prenyltrans, SQHop_cyclase_C, SQHop_cyclase_N, p450, polyprenyl_synt	7	Thalianol_biosynthetic_gene_cluster (22% of genes show similarity)	BGC0000670_c1
Cluster 12	NC_003070.9	Putative	30193209	30214216	21.01	2OG-FeII_Oxy, Aminotran_1_2, DIOX_N	4	-	-
Cluster 13	NC_003071.7	Saccharide	9744720	9841503	96.78	2OG-FeII_Oxy, Acetyltransf_1, Peptidase_S10, UDPGT_2	5	-	-
Cluster 14	NC_003071.7	Saccharide-Terpene	9871162	9905207	34.05	Terpene_synth, Terpene_synth_C, UDPGT_2, p450	4	-	-
Cluster 15	NC_003071.7	Terpene	10278024	10301267	23.24	Terpene_synth, Terpene_synth_C, adh_short, adh_short_C2, p450	3	-	-
Cluster 16	NC_003071.7	Polyketide	11136069	11208701	72.63	Chal_sti_synt_C, Chalcone_2, Epimerase, Methyltransf_11, p450	5	-	-
Cluster 17	NC_003071.7	Saccharide	12695837	12714227	18.39	Lycopene_cycl, SE, UDPGT_2	3	-	-
Cluster 18	NC_003071.7	Saccharide	13486929	13524291	37.36	Methyltransf_11, UDPGT_2	3	-	-
Cluster 19	NC_003071.7	Saccharide	16780995	16832537	51.54	Glycos_transf_1, Methyltransf_11, Transferase	3	-	-
Cluster 20	NC_003071.7	Putative	18769507	18796471	26.96	COesterase, p450	4	-	-
Cluster 21	NC_003074.8	Polyketide	3154271	3184935	30.66	Chal_sti_synt_C, Lycopene_cycl, Methyltransf_11	3	-	-
Cluster 22	NC_003074.8	Putative	3199904	3256676	56.77	Amino_oxidase, Lyase_aromatic, Peptidase_S10	4	-	-
Cluster 23	NC_003074.8	Lignan	4445543	4504741	59.2	2OG-FeII_Oxy, Amino_oxidase, DIOX_N, Dirigent, p450	4	-	-
Cluster 24	NC_003074.8	Sesterterpene	4859228	4890348	31.12	Terpene_synth, Terpene_synth_C, polyprenyl_synt	2	-	-
Cluster 25	NC_003074.8	Putative	9546736	9604968	58.23	p450	4	-	-
Cluster 26	NC_003074.8	Terpene	11150813	11225394	74.58	SQHop_cyclase_C, SQHop_cyclase_N, Terpene_synth, Terpene_synth_C, adh_short_C2	3	-	-
Cluster 27	NC_003074.8	Sesterterpene	11295417	11319761	24.34	Terpene_synth, Terpene_synth_C, polyprenyl_synt	2	-	-
Cluster 28	NC_003074.8	Saccharide	11386676	11479468	92.79	Transferase, UDPGT_2	3	-	-
Cluster 29	NC_003074.8	Terpene-Sesterterpene	13011216	13083952	72.74	Terpene_synth, Terpene_synth_C, p450, polyprenyl_synt	3	-	-
Cluster 30	NC_003074.8	Saccharide-Terpene	16498350	16535531	37.18	Glycos_transf_1, Lipoxygenase, Prenyltrans, SQHop_cyclase_C, SQHop_cyclase_N	3	-	-
Cluster 31	NC_003074.8	Saccharide	19689469	19707300	17.83	Methyltransf_2, UDPGT_2, p450	4	-	-
Cluster 32	NC_003074.8	Saccharide	20762621	20817337	54.72	2OG-FeII_Oxy, DIOX_N, GMC_oxred_C, GMC_oxred_N, Glycos_transf_2, Methyltransf_11	4	-	-
Cluster 33	NC_003074.8	Alkaloid	21092301	21118074	25.77	Aminotran_1_2, Str_synth	3	-	-
Cluster 34	NC_003075.7	Alkaloid	7285898	7323298	37.4	Cu_amine_oxid, Epimerase, p450	4	-	-
Cluster 35	NC_003075.7	Saccharide-Alkaloid	8104343	8126866	22.52	AMP-binding, Bet_v_1, UDPGT_2	3	-	-
Cluster 36	NC_003075.7	Saccharide-Terpene	8706955	8820538	113.58	Cellulose_synt, SQHop_cyclase_C, SQHop_cyclase_N, Transferase, UDPGT_2, p450	9	Arabidiol_/_Baruol_biosynthetic_gene_cluster. (83% of genes show similarity)	BGC0001313_c1
Cluster 37	NC_003075.7	Terpene	10902947	10939937	36.99	Terpene_synth, Terpene_synth_C, p450	4	-	-
Cluster 38	NC_003075.7	Lignan-Alkaloid	12303047	12343863	40.82	Aminotran_1_2, Bet_v_1, Dirigent, UbiA	4	-	-
Cluster 39	NC_003076.8	Terpene	8072510	8101718	29.21	Terpene_synth, Terpene_synth_C, Transferase	3	-	-
Cluster 40	NC_003076.8	Terpene	14189873	14261519	71.65	Aminotran_1_2, Peptidase_S10, SQHop_cyclase_C, SQHop_cyclase_N, p450	5	Tirucalla_biosynthetic_gene_cluster. (80% of genes show similarity)	BGC0001314_c1
Cluster 41	NC_003076.8	Saccharide	15109764	15225674	115.91	AMP-binding, Methyltransf_7, Transferase, UDPGT_2	5	-	-
Cluster 42	NC_003076.8	Lignan-Terpene	16987519	17064815	77.3	Dirigent, SQHop_cyclase_C, SQHop_cyclase_N, p450	4	Marneral_biosynthetic_gene_cluster (75% of genes show similarity)	BGC0000669_c1
Cluster 43	NC_003076.8	Terpene	19411187	19467569	56.38	SQHop_cyclase_C, SQHop_cyclase_N, Transferase, p450	5	Thalianol_biosynthetic_gene_cluster (44% of genes show similarity)	BGC0000670_c1
Cluster 44	NC_003076.8	Lignan-Polyketide	19867425	19894061	26.64	Chal_sti_synt_C, Chal_sti_synt_N, Dirigent, Methyltransf_11	3	-	-
Cluster 45	NC_003076.8	Saccharide	21907443	21924413	16.97	2OG-FeII_Oxy, Aminotran_1_2, DIOX_N, UDPGT_2	3	-	-
Cluster 46	NC_003076.8	Putative	23184526	23213996	29.47	Methyltransf_11, p450	4	-	-
Cluster 47	NC_003076.8	Terpene	23726164	23743989	17.82	PRISE, Prenyltransf	4	-	-
Cluster 48	NC_003076.8	Putative	25446320	25465467	19.15	2OG-FeII_Oxy, Aminotran_3, DIOX_N, Transferase	6	-	-

## Sheet: LCMS - mQTLs
MSClust cluster ID	Certainty	Metabolite	Retention time	QTL1	Marker	LOD	QTL1	QTL2	Marker2	LOD	QTL2	QTL3	Marker3	LOD	QTL3	QTL4	Marker4	LOD	QTL4	QTL5	Marker5	LOD	QTL5	QTL6	Marker6	LOD	QTL6	QTL7	Marker7	LOD	QTL7	QTL8	Marker8	LOD	QTL8
1_1			0.6849
1_3			0.777707	675	168264	4.19481	Carbohydrate metabolism
1_4			0.777707	23	126067	4.57014	LGT10	408	199945	4.07541	GAUT4	592	211822	4.00338	XYL4
1_5			0.777707	40	176962	4.38267	DMR6	23	126067	4.00533	LGT10
1_7			0.82355	675	168264	4.17512	Carbohydrate metabolism
1_8			0.854027	490	89941	4.33241	NSP4	60	184582	4.80285	PPT
1_9			0.854027	575	14847	4.02713	UGT74B1
1_10			0.854027
1_11		unknown	0.884413	6	127090	7.34857	AOP	679	213999	4.14167	Carbohydrate metabolism	68	150428	4.42194	IQD22
1_14			0.899637
1_15		unknown	0.930543	4	68088	7.03211	GSOH	5	175289	15.8599	MAM	6	127098	7.57472	AOP	40	176931	6.01743	DMR6
1_16			0.930543	5	175330	14.5577	MAM	6	127103	17.5463	AOP	401	9057	5.7016	GA4/IAA5
1_18	3	3-Hydroxypropyl glucosinolate	0.9457	5	175284	10.4307	MAM	6	127110	72.9429	AOP	27	130156	7.25122	RFNR1	51	97078	6.30159	CYP82G1 - flavonol biosynthesis/ methionine degradation
1_20			0.9457	347	98267	4.48514	CYP71B4	443	210170	4.92058	IPK2BETA
1_21			0.96077	5	175372	5.73052	MAM	6	127050	22.0227	AOP
1_24			0.991312
1_26			1.00663
1_27			1.00663	4	68088	15.2482	GSOH	5	175356	12.0137	MAM	6	126970	6.18859	AOP	42	69257	7.08619	CYP705A9
1_29		Glucoiberin?	1.02204	4	68155	4.79567	GSOH	5	175362	10.1144	MAM
1_30	2	Sinigrin	1.02204	6	127091	5.89587	AOP
1_32			1.08325	176	208781	8.48342	UGT76E1	116	138438	4.27515	BAT5	478	78262	4.26318	MPK6	430	35632	4.01951	GSTU16
1_33			1.08325
1_34			1.0984	6	127110	5.19481	AOP	172	28460	4.49704	TGG4
1_35	3	Glucoraphanin	1.11365	5	175330	11.4638	MAM	24	175661	7.45984	TT16	6	127050	15.9825	AOP	512	16849	5.51528	PGP14	525	8785	5.70049	PSS1
1_36		Progoitrin?	1.14406	4	68088	6.82411	GSOH	5	175289	10.5319	MAM	6	127098	8.22203	AOP	40	176930	5.12182	DMR6
1_37			1.17417	6	127050	36.5983	AOP					27	130204	6.27929	RFNR1
1_39			1.17417
1_41	4	unknown	1.18929	6	127038	12.2414	AOP	416	81995	4.6289	GLUC	196	142622	4.26364	CYP705A2
1_42	3	Gluconapin	1.20452	5	175356	6.90795	MAM	6	127042	6.33103	AOP
1_43			1.24979	2	141496	4.95793	ACD6
1_44	3	Glucoalyssin	1.26486	5	175362	31.2886	MAM
1_46	3	Gluconapin	1.35568	5	175356	8.68331	MAM	6	127091	14.8955	AOP
1_48			1.35568	2	141306	8.47539	ACD6
1_53		unknown	1.44797	5	175289	7.78664	MAM	31	163212	6.40889	MLS	40	177054	6.13691	DMR6
1_54			1.46339	404	138665	6.71048	GAE5/ CYP706A4		105155	7.89697		123	139842	4.17234	TPS13
1_56			1.49446	115	50994	4.11865	KS1
1_57	3	Glucosinolate (Gluconapoleiferin?)	1.49446	4	68088	10.8513	GSOH	5	175356	18.6578	MAM	40	176930	7.18571	DMR6	42	69363	4.60953	CYP705A9
1_58			1.52579	210	122974	4.00264	CYP78A9
1_60	3	glucosinolate	1.55662	5	175661	14.5866	MAM					110	174040	5.77817	SUS1
1_61			1.58748
1_63	3	Gluconapin	1.67972	5	175357	4.30222	MAM	6	127091	27.7275	AOP
1_64			1.67972	5	175356	4.90825	MAM	418	828	6.86897	GPAT2	555	200177	4.50627	THAS1	283	33172	4.92368	AT1G55290
1_65			1.74135
1_66			1.75675	56	10333	4.21569	EER4	252	204437	5.88382	SPMS
1_67	3	Glucosinolate (Glucohesperin?)	1.78756	4	68088	5.99427	GSOH	5	175356	31.2905	MAM	6	127045	5.79718	AOP	49	177133	7.95369	LSU2 - defense response	94	67933	4.44559	CYP82F1		144334	5.85549		42	176930	5.5619	BGLU31
1_68			1.80304	34	190481	4.21091	PMAT1
1_69		unknown	1.8492	8	162899	7.5955	AT5G03490	186	37635	4.10106	BAN
1_70			1.88023	183	13673	4.66934	A/N-InvD	564	201804	4.48473	TSD1	164	198807	4.36306	KAT1
1_73			1.95771	26	78273	7.73376	UGT74F2	437	78336	4.24364	HOL1	489	89926	4.13091	NSP3
1_75			2.0198	461	199534	4.22017	LIL3:2	47	12649	6.78372	IGMT1
1_76	3	6-hydroxyindole-3-carboxylic acid beta-D-glucopyranosyl ester_+FA	2.03533	2	141541	9.62507	ACD6	576	2730	4.2029	UGT74E2	511	50068	4.2709	PGM	277	73400	5.4925	ARAD1		72689	4.02068	Phenylpropanoid metabolism
1_77	3	Glucosinolate (Glucoibarin?)	2.08165
1_78	3	Glucoibervirin	2.09721	5	175106	6.34509	MAM
1_79			2.09721	2	141286	4.32095	ACD6	340	139864	4.76599	CYP71A20
1_81			2.14353
1_82	3	dihydroxybenzoic acid glucoside	2.17467	8	162853	17.0591	AT5G03490
1_83		unknown	2.23663	2	141513	7.84555	ACD6
1_84			2.2678	118	145745	4.90134	ATALMT12	180	123511	4.86763	UXS2
1_85		FA adduct	2.37658	2	141380	6.10845	ACD6	36	207363	6.03345	CYP81F2
1_86			2.4695	693	149741	7.09861	K2/3
1_87			2.51581
1_88			2.5779
1_89			2.5935	2	141493	4.10423	ACD6	629	12191	4.21361	Phenylpropanoid metabolism	142	165410	4.04582	TT7
1_90			2.67078	5	175356	5.7059	MAM	636	192130	5.83061	Phenylpropanoid metabolism
1_92	3	pentenyl glucosinolate	2.77937	5	175356	10.7354	MAM	6	127091	15.2633	AOP
1_93			2.77937	12	189182	7.81348	SAMT/BAMT	22	211134	6.50832	FLS2	325	157380	4.30925	CAD5	598	151937	4.2391	Flavonoid metabolism
1_94			2.82584
1_95		Glucoibarin	2.85661	5	175356	13.0437	MAM	42	176930	4.43083	BGLU31	4	68155	4.35484	GSOH	117	9607	4.64499	MYB58
1_96			2.8721	14	135037	5.32287	CINV2
1_97		Indole-3-carboxylic acid beta-D-glucopyranosyl ester	2.98035
1_99			2.99586	76	151158	16.6871	CSLG1	316	173500	4.2419	BG5	110	174009	6.11282	SUS1
1_100			3.02699
1_101			3.08922	568	195118	5.05556	UAH (ureide catabolism)	16	49970	6.15643	SULTR1;2/LACS9/NR1	273	181599	4.96599	ACS3	301	202487	6.80855
1_102			3.15119	5	175362	10.6895	MAM	23	126068	4.46047	LGT10
1_104			3.22848
1_105	3	dihydroxybenzoic acid xyloside II	3.29043	8	162894	24.9297	AT5G03490
1_106			3.30587
1_107			3.33695
1_109		unknown	3.39863	65	119012	13.3982	AT3G55700 - cytokinin glucoside
1_111			3.46043
1_112			3.58417
1_115			3.6459	627	12179	5.65143	Phenylpropanoid metabolism		42076	4.571	BZO1
1_116	4	6-(Methylthio)hexyl glucosinolate_+FA	3.69219	5	175289	5.70019	MAM	6	127044	4.93023	AOP3	148	31801	4.30699	BGLU18	117	9607	6.68767	MYB58	246	140352	4.16503	PRR2	42	176930	5.81986	DRM6
1_117			3.69219
1_118			3.70771
1_120			3.78508	6	127043	7.50102	AOP
1_121			3.86258	217	174769	4.33287	FAR7	651	20040	4.16095	Isopropenoid metabolism	509	77149	5.34791	PGAZAT
1_122			3.87808	272	55700	5.38935	ACO3
1_123			3.90917
1_124		Salicylic acid beta-D-glucoside or Hydroxybenzoate-O-glucoside like structure	3.92473	2	141493	7.85014	ACD6	67	38544	4.08737	FMO GS-OX4	174	97668	4.61836	TMO5
1_126		dihydroxybenzoic acid xyloside	4.03315	8	162894	7.5366	AT5G03490
1_127			4.03315	289	110770	7.15328	AT3G44840 - Farnesoate biosynthesis		46772	10.2147		220	124942	4.5482	GBF2
1_129		unknown	4.12598	2	141380	4.04702	ACD6	67	38544	4.23555	FMO GS-OX4	111	212969	5.13467	Flavonoid metabolism
1_130	3	hydroxyferulic acid glucoside	4.14146	1	205250	48.5544	OMT1
1_131		unknown	4.15699	8	162894	8.40359	AT5G03490	14	135171	8.10559	CINV2/ AT4G09500	123	139844	4.29119	TPS13
1_132			4.20359	56	10330	4.07885	EER4		199802	4.17596		209	43278	8.12762	CYP735A2	211	160725	4.37433	CYP79B2
1_133			4.20359	178	13465	5.31682	UGT85A7		154676	5.27889			196197	5.25853		472	39979	6.23489	MECPS
1_134			4.23449
1_136			4.37382	2	141306	24.863	ACD6	7	102441	8.72235	PMAT2										184701	4.18805
1_137			4.48105	24	175665	5.03705	TT16	85	166397	4.39075	FLC
1_138			4.49615	530	194210	8.45564	RPT4A
1_139			4.57174
1_140			4.58705	2	141380	6.63661	ACD6	245	20307	4.6448	PRR1	212	159261	4.11881	CYP81D5
1_141			4.64869	653	148189	4.93455	Isopropenoid metabolism
1_142			4.788	2	141380	6.77688	ACD6
1_143		unknown	4.80352	5	175356	7.27034	MAM	6	127102	10.8497	AOP	62	32818	6.92341	TASTY	350	79241	4.50684	CYP76C1	23	126067	4.23409	LGT10		88380	5.69648	ESM1
1_144			4.80352	77	3172	8.60659	AT1G06640 glucosinolate metabolism - ARACYC	238	163353	6.79848	PAL3	494	63709	4.28068	P4H5 AT2G17720	262	78286	4.34018	UGT74F2	689	120094	5.50099	Carbohydrate metabolism	690	163423	4.20255	Carbohydrate metabolism		93663	4.26801	4CL5 - AT3G21230
1_145	3	Glucosinolate (5-Hexenyl glucosinolate?)	4.85005	5	175357	14.0889	MAM	6	127045	5.94988	AOP	40	176930	5.01255	DRM6		168607	5.72843		267	89097	5.43156	3-hydroxyacyl-CoA dehydrogenase family protein (phenylalaine metabolism)
1_146			4.88095
1_147			4.88095	60	184582	4.11277	PPT	175	78277	4.4446	UGT74F2
1_148			4.94277	2	141299	6.94398	ACD6	79	63689	13.9647	SAT-106/ P4H5		149787	4.68557	IM1
1_149	3	glucosinolate (2-Phenylethylglucosinolate?)	4.95823	3	36195	6.35296	BGLU6	5	175330	42.2363	MAM	6	127045	5.2729	AOP	420	74799	6.5033	GPAT6
1_150		unknown	4.97384	20	70706	10.026	UGT71C1/ GSTU4 Large LD		199788	5.3154		608	164234	4.76377	Flavonoid metabolism
1_151		unknown	5.02035	12	189182	12.8931	SAMT/BAMT	392	165781	6.12432	FLS1	106	137959	4.21442	MVA1	540	76353	5.88022	SFD1 Indole glucosinolate breakdown	465	19923	4.37327	LUT5
1_152	3	5-Methylthiopentylglucosinolate	5.05138	5	175362	16.7452	MAM	23	126068	7.88598	LGT10	53	55988	4.26706	RIPK		164432	4.62161
1_153			5.05138	125	10172	4.49694	AHA10
1_154			5.08223	14	135037	5.55254	CINV2	52	135952	5.97554	HKT1
1_155			5.09767	98	33723	4.32449	AT1G56190 - Glycolysis	62	32879	6.96661	TASTY	274	147682	5.56834	AKHSDH II
1_156			5.17464
1_158			5.23649	24	175687	7.36697	TT16
1_159		unknown	5.25196	2	141493	6.04223	ACD6	6	127048	5.16243	AOP
1_160	3	hydroxyferulic acid glucoside	5.31387	1	205250	52.6835	OMT1	17	142881	4.35995	UGT84A1
1_161			5.34482
1_162	4	unknown	5.39105	1	205250	35.4078	OMT1	126	181869	4.07403	BGLU24
1_163		6-hydroxyindole-3-carboxylic acd 6-O-beta-D-glucopyranoside	5.40646	2	141299	5.82995	ACD6
1_164			5.43738
1_166			5.54589
1_167			5.60751	2	141299	5.64708	ACD6
1_168	3	Methoxyglucobrassicin	5.61519	36	207356	7.46321	CYP81F2	73	165148	5.88524	KUOX1 - Flavonoid biosynthesis	271	153030	4.0811	ACO2
1_169			5.65403	598	151937	6.28588	Flavonoid metabolism
1_173			5.73113
1_175		Quercetin 7-O-rhamnoside 3-O-rhamnosylglucoside or Quercetin-3-O-deoxyhexosehexose(1-2linked)-7-O-deoxyhexose	5.79296	3	36199	4.23666	BGLU6	266	139524	4.28362	XTH1
1_176			5.80827	2	141306	5.82997	ACD6	167	150481	4.55676	RML1
1_177	4	Ara_21_unknown	5.8238	2	141496	4.65893	ACD6	6	126870	25.2977	DAAR1		197893	6.80767		140	178648	4.05473	TGG1
1_178			5.85479	5	175362	8.39465	MAM	23	125944	5.53872	LGT10 -homogalacturanon biosynthesis					313	203059	4.26485	ATTPPA
1_179			5.87025	177	142897	4.36261	UGT84A3	504	212562	4.66045	PEPCK
1_180		unknown	5.90122	12	189067	15.372	SAMT/BAMT
1_181		unknown	6.02487	21	13556	17.3601	AT1G22440
1_182			6.08666
1_184			6.14837
1_186	1	Kaempferol-3-O-(2-rhamnosylglucoside)-7-O-rhamnoside	6.2103	10	170778	25.3413	UGT78D2
1_187			6.24102	34	190475	4.38462	PMAT1
1_188		unknown	6.27202
1_189		unknown	6.28735	12	189316	6.71496	SAMT/BAMT	69	66257	5.66827	SK1 - Flavonol biosynthesis	112	31911	5.82796	PLDALPHA2
1_190		unknown	6.30282	240	142672	4.13007	PEN2
1_192	3	Indole-3-carboxylic acid beta-D-glucopyranosyl ester	6.3644	2	141493	9.13452	ACD6	119	96131	4.27025	ATAMT1;3
1_193			6.37991
1_195			6.39539
1_198			6.47272	124	153412	4.7072	TPS4
1_199		flavonoid	6.53395	599	141015	4.32111	Flavonoid metabolism	162	63461	4.1708	HMGR2	127	51904	4.62321	CCR2
1_200	4	unknown	6.53395	1	205250	25.5629	OMT1
1_201			6.53395	111	212969	6.00882	AT5G66220 - Flavonol biosynthesis	216	168672	4.15334	ELO2
1_203	3	hydroxyferuloyl malate	6.59539	1	205250	36.0799	OMT1	48	54414	5.62004	LACS8
1_204	3	Methylsulfinylnonyl glucosinolate (Glucoarabin)	6.61079	1	205267	10.4765	OMT1	5	175344	7.1181	MAM	385	174850	5.82314	FAR1	223	10062	4.26531	GSTU26
1_205	3	glucosinolate (4-Methylpentyl?)	6.67235	5	175369	38.7267	MAM
1_206			6.70324	6	127069	5.53391	AOP	508	152596	6.2678	PFK3		10542	4.6649
1_207			6.70324	548	145982	6.64334	SS4/ PHYE/ KAT2	68	150426	5.53289	IQD22
1_208			6.73409
1_209			6.79576
1_211			6.87298	1	205250	7.00265	OMT1
1_212			6.87298	5	175326	23.8244	MAM	30	139835	9.20065	CYP71A19	55	194585	8.4861	DCI1	61	151237	8.62865	AT4G24160	493	83797	6.93106	P4H2 - Arginine metabolism	248	140516	4.30581	REF2	131	159266	5.36022	CYP81D4	134	48286	5.72875	DPMS2
1_213			6.88843	75	111037	11.1413	AT3G45080
1_214		unknown	6.91913
1_217	3	flavonoid glycoside (Kaempferol 7-O-rhamnoside 3-O-glucosylglucoside ) + FA	7.04292	3	36194	8.96675	BGLU6	10	170788	14.7913	UGT78D2	474	89627	5.88438	MFP1		187235	5.21102
1_219	3	ferulic acid+coniferyl alcohol+glucose	7.10452	17	142888	6.38435	UGT84A1	19	94046	4.86511	UGT71B8
1_220			7.15096	624	168528	4.70476	Phenylpropanoid metabolism	145	34017	4.13541	A/N-InvA	68	150426	5.78147	IQD22	449	93282	7.5448	JMJD5	518	165927	7.38284	PI4KBETA2
1_221	3	Glucosinolate	7.15096	5	175362	33.9522	MAM	6	127063	4.6222	AOP	451	69048	5.53921	KCS11
1_222			7.19724	562	25999	7.25826	transposable elements
1_224			7.25883
1_225	3	Quercetin x-O-glucoside y-O-rhamnoside + FA	7.27436	3	36194	11.0022	BGLU6
1_227		unknown	7.39801	6	127032	7.06687	AOP	62	32839	6.6656	TASTY
1_228			7.41353	674	75591	4.93676	Carbohydrate metabolism	255	108231	4.28974	SUS4	417	34033	5.73521	GolS2	584	80261	6.39762	UXS4
1_229			7.41353	38	66700	4.62099	SCPL11
1_231			7.45975	3	36194	5.45056	BGLU6	25	27661	5.86152	BGLU1
1_232	4	flavonoid glycoside	7.49071	3	36194	32.2948	BGLU6
1_233			7.50598
1_234	4	Ara_13_unknown	7.5984	9	138722	26.276	CYP706A5
1_235		unknown	7.5984	5	175330	18.1932	MAM	6	127115	6.2563	AOP
1_237	3	6-(Methylthio)hexyl glucosinolate	7.62931	5	175362	5.80791	MAM	200	177732	4.87777	CYP71B12
1_238			7.64464
1_239			7.69093	400	149267	5.2261	GA3OX3	24	175672	4.14586	TT16
1_240	3	Glucosinolate (1 or 4-Methoxyglucobrassicin?)	7.70631	81	170299	6.51555	GLN1;4	257	200503	4.66282	TGG3	583	85933	4.36741	UNE9	132	159329	4.87991	CYP81F4
1_241			7.76808	382	44122	6.7532	ENDO2	632	147200	4.75453	Phenylpropanoid metabolism
1_243			7.79897
1_244		Ara_81_unknown	7.86093	10	170778	36.0985	UGT78D2
1_245		Ara_131_unknown	7.89192	558	50113	4.26253	TPPB
1_246			7.98472	239	142599	4.166	PEN1
1_247	4	Anthocyanidin - Cyanidin? like structure	8.03107	192	43977	4.49159	CCOAMT	142	165412	4.13146	TT7
1_248			8.06187	2	141299	6.04072	ACD6	67	38544	4.25676	FMO GS-OX4	120	167755	4.80603	cwINV6
1_251			8.20072	2	141478	6.68963	ACD6
1_252			8.21627
1_253	4	Flavonoid glycoside??	8.27799	1	205250	18.3547	OMT1	17	142899	4.11457	UGT84A1
1_254			8.27799	263	164226	4.33573	UGT76C1
1_255			8.2935	167	150473	4.27372	RML1
1_256			8.30892	86	54547	4.43596	NUDT5/NUDX6 - SA signalling	312	154991	4.56018	ATR2	475	125038	5.26643	MGP4
1_257	4	flavonoid glycoside PDA confirms	8.37067	3	36194	14.1246	BGLU6	124	153387	6.04228	UGT79B2
1_258			8.40115	3	36201	5.39003	BGLU6
1_259			8.41637
1_260			8.43169
1_261	3	Coniferin	8.44709	5	175330	44.4471	MAM	6	127151	6.73079	AOP	49	177133	5.23318	LSU2 - Defense response
1_262		unknown	8.44709
1_264			8.50893	2	141480	4.37776	ACD6	46	18552	9.15788	UGT78D1	4	68283	4.1038	GS-OH
1_265			8.52429	122	180268	4.73593	LACS7
1_266			8.57059	97	10271	4.1283	TIFY11A
1_267			8.61679	407	122184	5.86229	GATA4
1_268			8.63226	2	141541	8.46998	ACD6						154676	4.9325		529	53443	4.04064	RNS1
1_270		unknown	8.6786	32	31516	10.2322	O-methyltransferase family protein
1_271			8.70946	2	141493	5.41933	ACD6	5	175391	6.11527	MAM	248	140513	4.31675	REF2	184	201632	6.75333	AAP6	320	78690	4.27587	BGLU15
1_272			8.74019	165	159928	4.45139	MYB4
1_273			8.74019	3	36194	10.169	BGLU6	658	102016	4.3946	Isopropenoid metabolism
1_274			8.74019	44	160648	4.75771	MIPS1
1_275			8.8018	427	42330	7.0588	GSR2	116	138443	5.29132	BAT5
1_276			8.83257	567	210202	4.05846	Tudor2	179	90036	4.03175	UGT88A1
1_277		unknown	8.83257	29	69588	16.5099	AT2G27360 - sinapate ester biosynthesis	50	17278	5.58579	AT1G28610	160	9001	5.19381	GA4
1_278			8.87895
1_279		unknown	8.89441	12	189204	11.8758	SAMT/BAMT	115	50997	5.20704	KS1	309	51029	5.06463	AtkdsA1
1_280			8.90976
1_281			8.94088
1_283			9.00244	255	108230	4.24753	SUS4
1_284			9.00244
1_285			9.06338	1	205269	8.81797	OMT1	2	141511	5.72502	ACD6
1_287			9.1704	545	44800	6.36272	SPIL2
1_288		unknown	9.1704	29	69588	9.65426	AT2G27360 - sinapate ester biosynthesis	50	17289	5.25244	AT1G28610
1_289			9.1704	2	141306	5.9938	ACD6	498	74277	4.0859	PAL1	22	211147	4.96717	FLS3
1_290			9.23213	54	92738	5.77415	HKL2
1_292			9.29367
1_293	2	Sinapate	9.32436	1	205269	9.48519	OMT1	2	141511	4.89826	ACD6
1_294			9.33959	108	153593	4.91498	BGLU9 - glucosinolate breakdown	5	118034	4.35185
1_295			9.37025	492	121678	4.89907	OASC
1_297			9.38575	457	151092	6.51192	LACS4/UGE2
1_298		unknown	9.40112	12	189060	13.8084	SAMT/BAMT
1_299			9.4165	2	141530	6.08154	ACD6	67	38544	4.30245	FMO GS-OX4	344	98167	4.15961	CYP71B23	85	166395	4.57884	FLC
1_300			9.4784
1_301			9.50918
1_304			9.58619	650	42205	4.00398	Isopropenoid metabolism	122	180268	5.05463	LACS7
1_305			9.58619	38	66700	4.51399	SCPL11
1_306			9.58619	297	166891	8.33544	AT5G10830					158	93853	6.45511	DXPS1	354	48106	4.41365	CYP78A10	14	135026	5.16483	CINV2
1_307	3	2-Benzoyloxy-3-butenyl glucosinolate	9.60165	4	68088	5.69342	GSOH	5	175356	15.9698	MAM	6	127113	5.56102	AOP	40	176930	6.11575	DRM6
1_308		unknown	9.61698	2	141496	5.45154	ACD6
1_309			9.67855	46	18552	7.87913	UGT78D1
1_310			9.67855	345	7599	4.22092	CYP71B29		10542	8.0298
1_312		unknown	9.75498	17	142888	7.12677	UGT84A1	22	211144	8.85962	FLS3
1_313			9.77042	15	123466	9.02873	ATGSTF13/BGLU7/BGLU8
1_314			9.78582	235	4347	4.51793	NPQ1	158	93853	4.99548	DXPS1	14	135026	4.51296	CINV2	687	147745	9.26614	Carbohydrate metabolism	200	177733	4.46038	CYP71B12
1_315		unknown	9.80118	38	66666	9.69407	SCPL11
1_317			9.86309	122	180268	5.36979	LACS7
1_319			9.92472	5	175310	4.70235	MAM
1_321	3	glucosinolate (heptylglycosinolate?)	9.94013	5	175369	40.3465	MAM
1_323			9.9862	483	165270	4.07719	MYB76
1_324			10.0016	125	10175	4.0448	AHA10
1_325			10.0478
1_326	3	Glucosinolate (4-Phenylbutyl glucosinolate)	10.0478	5	175330	16.0217	MAM	40	177048	4.70788	DMR6	61	151237	6.36532	AT4G24160	85	166434	6.72545	FLC
1_328	4	Kaempferitrin	10.094	5	175393	4.56785	MAM	38	66690	17.3968	SCPL11	206	98326	4.83432	CYP71B35	42	176982	4.34594	BGLU32
1_329		unknown	10.1095	2	141493	6.04222	ACD6	119	96131	4.86001	ATAMT1;3
1_331		unknown	10.1715
1_332	2	Sinapoyl malate	10.1871	1	205250	50.4698	OMT1	126	181869	4.46105	BGLU24	557	30446	4.27136	TOR	526	170913	4.01877	PSY
1_333			10.1871	54	92740	5.36154	HKL2	359	159238	4.23869	CYP81H1	169	118935	4.21117	Secondary metabolism	122	180268	5.28897	LACS7
1_334		unknown	10.2335	17	142888	7.71257	UGT84A1	22	211139	5.56474	FLS3
1_335			10.2796
1_336			10.2948	570	93982	6.15934	UGT71B1
1_338			10.3564	45	159894	4.64803	PIS2
1_339	4	Anthocyanin	10.4181
1_340			10.4489	5	175326	11.408	MAM	134	48286	6.13029	DPMS2	41	72235	4.10097	BGLU33	203	98143	4.10901	CYP71B22
1_342			10.4953	14	135037	6.77535	CINV2/AT4G09500 - Anthocyanin biosynthesis	495	118915	5.08222	P5CS2 - Proline biosynthesis		26805	4.89411		91	7883	7.08528	GAPC2
1_343			10.5261
1_344		unknown	10.5261	2	141306	13.7631	ACD6
1_346	3	Glucosinolate (7-(Methylthio)heptyl?)	10.5878	148	31801	4.52642	BGLU18	533	173350	4.20893	SAG14	334	92815	4.04527	CYP705A21
1_347			10.6498	9	138720	8.58092	CYP706A5
1_348			10.696
1_349			10.7733	84	74084	4.51553	AT2G36690 - Flavonol biosynthesis	63	65647	4.55485	SUR1
1_350			10.7887	33	150126	7.26713	CYP706A2	125	10175	4.02061	AHA10	168	66704	4.0142	SCPL13
1_351		unknown	10.8969	14	135029	7.61028	CINV2/ AT4G09500	43	10193	4.23317	ALAAT1						127932	4.67229
1_352			10.9124
1_354		unknown	10.9894	2	141496	16.3136	ACD6
1_355	4	unknown	11.0048	9	138720	10.7186	CYP706A5
1_356			11.0203
1_357			11.0513	356	50935	4.12735	CYP79C1
1_358		unknown	11.0821	14	135030	7.42558	CINV2/ AT4G09500	43	10193	4.67401	ALAAT1		127932	4.75475
1_359			11.0976	33	150126	6.66119	CYP706A2
1_360			11.1437
1_361			11.2515	436	49197	4.52041	HMGR1	394	98783	4.18584	FUS3
1_362			11.2669	14	135037	6.4744	CINV2/ AT4G09500		26805	4.71867
1_363		unknown	11.3133	168	66701	10.8365	SCPL13		66549	5.07		292	125054	4.34586	AT4G01240		154011	4.31525		635	76848	4.2402		129	93409	4.66768	CYP705A32	207	109998	4.16461	CYP71B38
1_364		unknown	11.3287	13	4872	20.4722	AT1G09500	324	71861	4.99936	BMY5
1_365			11.3595
1_366			11.3906
1_368			11.5139	33	150126	6.40131	CYP706A2	54	92740	7.00441	HKL2
1_370			11.6218
1_371			11.6374
1_372		unknown	11.6529	14	135042	4.37993	CINV2/ AT4G09500	269	69441	7.01923	AAO3 - carotnenoid biosynthesis
1_373			11.6991
1_374			11.7146	2	141489	5.90067	ACD6	120	167755	5.57926	cwINV6	161	70561	4.33425	GSTU6	520	88444	4.99943	PME3	119	96131	4.0334	ATAMT1;3
1_377			11.8071	25	27606	6.79257	BGLU1	34	190481	5.4451	PMAT1	129	93404	4.25559	CYP705A32	155	98139	6.1119	CYP71B21	614	151934	6.21872	Flavonoid metabolism	165	159928	4.58332	MYB4	10	170775	5.03382	UGT78D3	126	181866	5.54134	BGLU24
1_378		unknown	11.9304	8	162894	13.7859	AT5G03490	14	135026	4.89902	CINV2	71	92591	4.40907	BCAT4
1_379		unknown	11.9304	12	189181	10.8107	SAMT/BAMT	453	51012	5.11739	KS1 (Diterpenoid biosynthesis)
1_381			11.9768	156	9553	4.36422	CYP79F2
1_382			12.023	502	69211	4.19271	PDE277
1_384			12.0539	2	141306	14.4344	ACD6	435	71393	5.01113	HEMA3	425	129699	8.63219	GSL1 - Callose biosynthesis
1_385			12.0847	586	12738	6.74455	WAK4	384	158535	5.25686	FAH1	141	139827	4.97307	TPS12	150	152224	5.54897	chy1	503	147270	5.68536	Pectinacyltransferase
1_386		unknown	12.0847	12	189186	13.4079	SAMT/BAMT	645	137148	4.40805
1_387		unknown	12.1153	8	162894	12.2462	AT5G03490	14	135026	4.20889	CINV2	105	109946	6.9828	CYP71B38	71	92591	4.69778	BCAT4	134	48278	4.40081	DPMS2
1_388			12.1308	34	190475	12.2415	PMAT1
1_390			12.1618	2	141306	11.0042	ACD6	41	72246	6.07989	BGLU33		105339	4.06587
1_391			12.2081	176	208817	4.74593	UGT76E1	222	168277	4.17013	GSL12
1_392			12.2391	33	150129	4.64626	CYP706A2
1_394			12.3314	600	100550	4.61839	Flavonoid metabolism
1_397			12.4087	118	145746	4.9282	ATALMT12
1_398			12.4549	677	191732	5.84962	Carbohydrate metabolism
1_399			12.6245	28	85854	10.9623	SPCL7	90	85796	4.42721	PAL4	224	70565	5.08663	GSTU5
1_400			12.64
1_403		unknown	12.8247
1_404			12.871	2	141496	6.50975	ACD6
1_405			12.9017	565	193875	4.07072	TT3	421	37723	4.08317	GPT2	85	166434	5.41851	FLC	319	72203	5.46687	BGAL9
1_406		unknown	12.9172	5	175399	11.0871	MAM	117	9607	4.20106	MYB58	164	198806	4.67233	KAT1
1_407			12.9326	83	179081	4.55209	UGT72E3 - Anthocyanin biosynthesis		75905	5.63686			17257	6.82517
1_408			12.9788	115	50995	4.77964	KS1
1_409			13.0098	409	50419	5.6559	GGH2	300	177118	6.73105	AT5G24750
1_410			13.0251
1_411	4	unknown	13.1481	2	141306	18.9356	ACD6	37	185981	4.55318	CAC2 - pyruvate metabolism
1_412			13.1481	95	3662	6.65408	UGT71C3	362	155932	4.24747	CYP82C3
1_413			13.3026	21	13517	5.43292	UGT85A1
1_414	4	unknown	13.3642	2	141541	7.50665	ACD6	13	4872	5.05228	AT1G09500
1_416			13.4417
1_417			13.4881
1_420			13.5959	15	123496	37.3103	ATGSTF13/BGLU7/BGLU8	51	97167	4.66837	CYP82G1	204	98260	4.64298	CYP71B25
1_421		unknown	13.6113	12	189227	7.90584	SAMT/BAMT
1_422			13.6266	5	175330	8.28616	MAM	561		4.48843	TPS9	119	96136	4.47512	ATAMT1;3	214	7250	4.03182	DDF1	599	141018	4.12604	Flavonoid metabolism
1_423			13.6882	9	138717	6.81975	CYP706A5
1_424			13.7498	181	153228	4.14971	WES1
1_426			13.7804
1_428			13.8419	156	9553	4.53428	CYP79F2	238	163353	4.42142	PAL3	143	62079	4.03477	UGT73B5	177	142890	4.48693	UGT84A3
1_429			13.888	241	145916	5.1344	PHYE
1_430			13.9033
1_431			13.9188	2	141306	28.1559	ACD6	60	184567	5.0216	PPT	7	102441	6.87815	PMAT2
1_432			13.9496
1_433			14.0571
1_434			14.1188	580	142900	4.24065	UGT84A4
1_435			14.1188	115	50987	5.12527	KS1
1_436			14.2418	137	150921	4.33453	PPT1	74	2666	4.00259	UGT75B1 - abscicis acid glucose biosynthesis
1_438			14.4266	2	141496	4.86923	ACD6	521	113269	4.66818	pNAD-MDH
1_439			14.4421	9	138724	6.19165	CYP706A5
1_441			14.5035
1_444			14.8267
1_446			14.9348
1_448			15.027	2	141380	7.46905	ACD6	9	138722	6.85674	CYP706A5	111	212969	4.11448	Flavonoid metabolism	328	212659	6.11603	CGR3
1_449		unknown	15.1041	13	4872	17.032	AT1G09500	263	164220	4.85374	UGT76C1
1_451			15.3817	12	189204	7.97337	SAMT/BAMT	7	102347	4.25757	PMAT2	434	52938	6.02175	GSTZ2
1_452			15.4586	7	102347	4.07092	PMAT2	12	189207	6.2324	SAMT/BAMT
1_453			15.5513	9	138717	18.5876	CYP706A5	13	4876	4.45095	AT1G09500	241	145898	4.8121	PHYE
1_454			15.5665	12	189204	7.04385	SAMT/BAMT
1_455			15.5821	47	12630	5.72829	IGMT1 - glucosinolate biosynthesis	296	165875	4.19924	AT5G09280 -inositol monophosphatase	681	72477	6.18738	Carbohydrate metabolism
1_456			15.6744	470	27385	7.31101	MCM2 - homologous recombination	510	51102	4.54751	PGK
1_457			15.7053	34	190480	6.56101	PMAT1	294	147334	5.24886	AT4G19460 - mannose metabolism
1_458			15.9056
1_459			15.983	5	175338	5.42529	MAM	6	127038	8.05838	AOP	9	138723	4.52724	CYP706A5					62	32875	5.6192	ALDH7B4 - Glucosinolate biosynthesis/ TASTY
1_461			16.1371
1_462		unknown	16.2296	12	189067	12.8482	SAMT/BAMT	253	160999	4.49435	SQD2	574	124825	4.30339	UGT72B1
1_463		unknown	16.3987	12	189067	12.7518	SAMT/BAMT	572	3579	5.09961	UGT71C4	170	157695	4.66411	SQS1
1_464			16.4604	404	138665	5.40172	GAE
1_465			16.6147	9	138742	4.12278	CYP706A7
1_466			16.8147
1_467			16.9225	64	88722	7.37449	CYP72A10 - MANY CYP450s!	160	9001	4.22626	GA4
1_468			16.9534	12	189204	7.96714	SAMT/BAMT
1_469			16.9688	74	2662	7.14638	UGT75B1 - abscicis acid glucose biosynthesis		91499	4.76758		349	53105	4.65667	CYP71B9
1_470		unknown	17.0306	5	175330	19.3404	MAM	6	126970	7.27726	AOP
1_471			17.1538
1_472			17.2924	32	31516	5.77492	Phenylpropanoid metabolism	149	42455	4.45737	BGLU22
1_473			17.3078
1_474			17.3693	2	141306	14.4807	ACD6	37	185981	4.3115	CAC2 - Pyruvate metabolism
1_475			17.4617	597	169494	4.70518	ZHD8
1_476			17.4771	72	9507	8.33928	CYCB3;1/ CYP79F2	681	72467	5.07408	Carbohydrate metabolism	193	40735	4.6263	CED1	593	164975	4.24521	YAP169
1_477		unknown	17.5079	32	31529	6.78779	Phenylpropanoid metabolism	149	42455	4.76796	BGLU22
1_478			17.708	140	178649	4.29583	TGG1	550	13722	5.08897	SUT1
1_479			17.7849	433	70569	4.50718	GSTU3	573	70693	4.31761	UGT71D1
1_480			17.8003	471	53024	4.36983	MCT	175	78276	4.44374	UGT74F2
1_483			18.4163
1_485			18.8475	678	161020	4.42358	Carbohydrate metabolism
1_486			19.0787	439	141651	6.23869	IAA1
2_1			0.731465
2_2			0.762413	89	70515	8.03382	AT2G29310 - Biosynthesis of secondary metabolites
2_3			0.777707	89	70514	7.679	AT2G29310 - Biosynthesis of secondary metabolites		190052	8.15274
2_4			0.793047	655	34377	4.31775	Isopropenoid metabolism
2_5			0.8388	431	50265	4.06443	GSTU19	170	157704	4.21262	SQS1
2_6			0.869283	245	20306	4.80465	PRR1	335	92832	5.9347	CYP705A23	246	140349	4.52296	PRR2	670	196523	4.28276	Isopropenoid metabolism
2_7			0.884413	115	50997	4.1887	KS1
2_8			0.884413	556	81075	4.18741	TOAD2
2_10		unknown	0.899637	5	175310	8.22561	MAM	6	127110	73.2413	AOP	27	130204	7.55961	RFNR1
2_12			0.91503	6	127110	7.01824	AOP	257	200503	4.09506	TGG3
2_13			0.930543	78	172728	4.69831	AT5G19440 - cinnamyl alchohol dehydrogenase	178	13467	4.93534	UGT85A7	402	51578	4.2148	GA4H	372	198712	5.37316	DELTA-OAT	153	93413	4.13444	CYP705A33
2_14			0.9457	5	175356	7.83434	MAM	6	127038	16.1654	AOP
2_15			0.96077
2_16			0.976008	6	127067	5.44848	AOP	33	150102	4.17172	CYP706A2	48	54390	4.51285	LACS8
2_17			1.00663
2_18			1.00663	5	175494	5.76936	MAM	6	127042	56.9916	AOP	27	130204	11.5561	RFNR1
2_19	3	Gluconapin	1.02204	5	175362	9.30348	MAM	6	127113	11.2633	AOP
2_20			1.02204	683	84115	7.07078	Carbohydrate metabolism		206393	5.76045		259	101876	4.53014	UGD2	222	168276	4.90222	GSL12
2_21			1.03737	4	68088	5.74717	GSOH	5	175289	7.60048	MAM					31	163212	6.09658	MLS
2_22			1.05262	192	43976	4.06747	CCOAMT	631	155086	5.14694	Phenylpropanoid metabolism		31515	4.07708	Phenylpropanoid metabolism
2_23			1.05262	598	151940	4.86797	Flavonoid metabolism
2_24			1.06796	5	175362	9.30008	MAM	24	175664	15.9618	TT16	589	197039	4.10314	WRKY16						85164	5.44139
2_25			1.14406	146	43191	4.46405	ABA4		108563	6.68916
2_26	3	Glucosinolate (Progoitrin?)	1.15918	4	68088	12.9805	GSOH	5	175289	13.342	MAM					42	69257	5.56342	CYP705A9	88	126733	4.98815	GA1	92	92260	5.6372	AREB2
2_27			1.17417	5	175356	6.35087	MAM	376	143050	6.98215	DXS/IAGLU		102039	5.54715
2_28			1.17417	6	127038	7.66099	AOP	302	204171	4.7566	AT5G52840 - Aspartate degradation	468	156384	4.35708	MAX4
2_29			1.18929	6	127105	6.8116	AOP
2_30			1.32517
2_31			1.40181	5	175289	7.73119	MAM	30	139838	6.45469	CYP71A19	178	13468	4.91686	UGT85A7	600	100535	4.46288		594	178326	8.11528	YUC6
2_32		unknown	1.4789	37	185976	5.73998	CAC2
2_33			1.49446	126	181893	4.62264	BGLU24		128373	5.87975
2_34		unknown	1.55662	5	175379	9.20317	MAM	6	127096	5.57444	AOP		117797	6.56494		371	167948	7.83746	CYS1
2_35			1.64901	5	175310	10.9924	MAM	317	88043	4.67863	BGAL1	260	142498	4.22037	UGT71B5	399	178539	4.47255	GA3
2_36			1.67972	5	175289	15.4061	MAM					80	124383	4.93444	DGD2 - isoleucine biosynthesis or NAD-ME2 malate dehydrogenase
2_37			1.74135	5	175357	10.4427	MAM	6	127108	4.33871	AOP	40	177024	5.11464	DMR6	346	117554	4.00581	CYP71B32	130	131	5.3531	CYP78A8	500	110831	5.37814	PAO
2_38			1.75675	99	35939	7.44287	AT1G59960 - Flavonoid biosynthesis
2_40			2.03533	106	138056	4.71126	MVA1	123	139842	6.06826	TPS13	131	159266	4.76278	CYP81D4
2_41			2.09721	47	12661	6.0208	IGMT1
2_42			2.20562	123	139842	4.36444	TPS13		51182	5.55477		398	148902	4.03817	GA2OX8	131	159266	5.1349	CYP81D4
2_43			2.3611
2_44			2.43852
2_45			2.54692
2_46			2.6244	266	139488	7.58235	XTH1	139	176465	4.2422	SQE6
2_47			2.67078	12	189087	7.62382	SAMT/BAMT	199	114000	4.37902	CYP71A21	486	163496	4.66404	NAC2
2_48	3	4-(Methylthio)butyl glucosinolate; S-Oxide	3.10465	5	175362	8.80288	MAM	5	175661	4.3661	TT16
2_49			3.19757	8	162894	13.6824	AT5G03490		192928	7.59478
2_50			3.24409	176	208958	4.6949	UGT76E1
2_51			3.25947	6	126870	16.5895	DAAR1	140	178648	4.12263	TGG1	106	138053	4.22447	MVA1
2_52		unknown	3.30587	8	162894	14.8858	AT5G03490	481	39920	4.12702	MYB103	681	72476	4.8612	Carbohydrate metabolism
2_53			3.41413	8	162902	7.37231	AT5G03490	338	55125	4.25915	CYP705A6
2_54	3	hydroxyferulic acid glucoside	3.63047	1	205250	27.6566	OMT1
2_55			3.69219	2	141496	8.21819	ACD6	692	37640	4.06693	Glucosinolate metabolism
2_56			3.73877	6	127102	7.7705	AOP	438	78354	6.56346	HOL2
2_57			3.78508	6	127050	4.20542	AOP
2_58			3.90917	71	92557	4.22369	BCAT4									154	98122	4.22097	CYP71B19	19	94044	5.47012	UGT71B8	153	93421	7.09798	CYP705A33	128	142590	9.26688	CYP705A1
2_59			3.92473	184	201648	5.84946	AAP6
2_60			4.03315	62	32846	4.04296	TASTY	537	47657	4.23184	scpl3
2_62			4.35836	373	7461	4.11858	DET3
2_63			4.51122	339	150094	4.66897	CYP706A1
2_64			4.64869
2_65		unknown	5.05138	673	165719	6.34596	Carbohydrate metabolism
2_66			5.11306	2	141493	5.2522	ACD6	446	173188	6.7401	IPT9
2_67			5.22096
2_68			5.22096
2_69			5.34482	16	50046	5.60875	SULTR1;2 / LACS9/ NR1					63	65647	4.45447	SUR1
2_70			5.61519
2_71	3	kaempferol 4 hexose	5.66951	3	36194	36.3188	BGLU6
2_72			5.68493	24	175664	11.1783	TT16	119	96135	4.24066	ATAMT1;3
2_73			5.79296	197	164750	4.46672	CYP712A2	559	37582	4.05642	TPS14
2_74		unknown	6.08666	2	141306	21.5688	ACD6	120	167755	5.84001	cwINV6
2_75	3	ferulic acid+coniferyl alcohol+glucose	6.08666	17	142888	9.90243	UGT84A1
2_76			6.17938	9	138742	6.11386	CYP706A5	118	145744	5.43765	ATALMT12
2_77		unknown	6.28735	21	13510	5.00496	UGT85A1	531	173364	5.75164	RS6
2_79			6.34898
2_80		unknown	6.3644	101	70437	9.16539	CYP707A2- Carotenoid biosynthesis	428	70588	5.47303	GSTU1 - Gluthathione metabolism	20	70706	4.14443	UGT71C1	262	78283	14.3052	UGT74F1
2_82	4	Fertaric acid?	6.42621	1	205250	17.3711	OMT1	48	54420	6.00984	LACS8 - glucosinolate breakdown	51	97079	5.66196	CYP82G1	642	75500	4.48321	Phenylpropanoid metabolism
2_83		unknown	6.42621	22	211147	5.98316	FLS3	135	12506	4.28605	Glucosinolate metabolism	207	109993	4.32808	CYP71B38
2_84			6.48796	124	153405	6.71099	TPS4
2_85	4	flavonoid glycoside	6.53395	3	36194	36.1424	BGLU6
2_86		unknown	6.58009	1	205233	5.62267	OMT1
2_87			6.6262	5	175334	9.18811	MAM	293	133523	5.19619	AT4G08170 - inositol phosphate metabolism	215	1773	5.37787	XIB
2_88			6.6262	1	205250	27.4474	OMT1	48	54414	5.39825	LACS8 - glucosinolate breakdown	406	190084	4.82706	Galactose oxidase/kelch repeat superfamily protein
2_89			6.65692
2_90			6.74946	16	49707	9.37578	SULTR1;2 / LACS9/ NR1	522	2870	5.35206	POM1	154	98116	4.59216	CYP71B19
2_92			6.85755	12	189207	5.27524	SAMT/BAMT
2_93		unknown	6.91913	11	209900	31.7233	GS-OX (See ARACYC)
2_94		unknown	6.91913	2	141519	8.11371	ACD6	13	4872	25.5928	AT1G09500	121	100812	4.11945	CYP81D11
2_95			7.01183
2_96			7.07378
2_97			7.10452	363	39645	6.81617	CYP86A7	231	193565	4.85362	MRO	127	51904	4.8561	CCR2	210	122977	4.0206	CYP78A9
2_98		unknown	7.15096	13	4872	20.2499	AT1G09500	429	35609	4.93275	GSTU15	9	138693	6.69799	CYP706A4	142	165410	4.1677	TT7	131	159268	4.19777	CYP81D4
2_99		unknown	7.19724	103	81817	4.57703	UGP1
2_101			7.32081	534	126307	7.4379	SAG21		2306	5.8868		270	5876	5.42985	ACLA-1 - TCA Cycle
2_102			7.3517	137	150921	4.00681	PPT1
2_103			7.41353	201	97996	5.31671	CYP71B16
2_104		unknown	7.4444	11	209900	32.7649	GS-OX (See ARACYC)
2_106			7.5984	397	164945	7.69514	GA20OX3
2_107			7.61387	323	207747	6.55763	Biosynthesis of secondary metabolites
2_109		unknown	7.72175	18	62993	13.7636	AT2G16890 - salidroside biosynthesis	423	66643	4.08117	GRF1
2_110			7.76808
2_111			7.93821
2_112			8.01551	15	123474	6.096	ATGSTF13/BGLU7/BGLU8	213	41002	4.80619	CYP89A2	517	143789	4.75616	PHYD	326	171325	4.7958	CBR1
2_114			8.15455	23	126068	4.44755	LGT10 -homogalacturanon biosynthesis	295	147865	4.08472	AT4G19880 - inositol metabolism	137	150932	4.74298	PPT1					147	2088	4.30966	ATAO2	321	78722	4.08212	BGLU17
2_115			8.23158	7	102350	4.78092	PMAT2
2_116			8.2935
2_117			8.37067	45	159894	7.76785	PIS2 - phospholipid biosynthesis
2_118			8.63226	34	190480	11.5451	PMAT1	109	157383	7.63964	ALDH3	288	94295	5.06001	At3g22250 - cytokinin glucoside biosynthesis
2_119			8.69401	213	41002	4.89884	CYP89A2
2_121			8.89441
2_122			8.90976	82	9454	6.43102	ATKSDA - Aliphatic glucosinolate biosynthesis	630	12174	4.04547	Phenylpropanoid metabolism
2_124			8.95636	54	92740	7.11712	HKL2		10542	6.65414
2_125	4	Anthocyanin	9.00244
2_126			9.04826	70	73397	6.98717	GLcNAc1pUT2
2_127			9.10897
2_128			9.15493	15	123466	7.33767	ATGSTF13/BGLU7/BGLU8
2_129			9.1704	42	69274	4.80619	CYP705A9	179	90037	4.44461	UGT88A1	237	3809	4.17354	OBP2
2_130			9.35498	1	205269	6.2528	OMT1	655	34384	4.16557	Isopropenoid metabolism
2_131			9.44739	2	141306	24.0668	ACD6
2_132			9.57085	3	36200	4.06275	BGLU6	35	88710	8.80773	CYP72A7
2_133			9.66321
2_134			9.73961	156	9553	6.01197	CYP79F2	264	47984	4.14749	UGT89B1
2_135		unknown	9.80118	1	205047	8.97442	OMT1
2_136			9.92472	419	86570	4.198	GPAT5									615	164230	5.08225	Flavonoid metabolism
2_137			9.97086	30	139839	4.17151	CYP71A19
2_139			10.0478	13	4870	11.2577	AT1G09500	21	13509	5.20543	UGT85A1
2_140			10.0785	41	72246	4.01605	BGLU33	180	123511	8.42338	UXS2	91	7871	5.24152	GAPC2 - Glycolysis	261	213394	5.04521	UGT72E2
2_141			10.2027
2_142			10.2948	44	160670	5.07644	MIPS1	100	66802	5.22249	UGT84B1 - quercetin glucoside biosynthesis		10547	4.07007
2_143			10.5417	16	49707	6.00436	SULTR1;2 / LACS9/ NR1
2_144			10.5724	21	13510	4.45583	UGT85A1
2_145			10.9586
2_146			11.3133
2_147			11.3133	588	12361	5.26794	WOX13B
2_148		unknown	11.4213	1	205250	10.2024	OMT1	202	7586	4.60554	CYP71B2
2_149			11.5756	16	49905	5.92333	SULTR1;2 / LACS9/ NR1
2_150			11.6684	21	13515	5.32468	UGT85A1
2_151			11.7453
2_152			11.7607	2	141306	16.6708	ACD6	37	185981	4.83392	CAC2 - Pyruvate metabolism	60	184560	4.14009	PPT	106	138069	6.47673	MVA1
2_153			11.7761	16	49905	6.66396	SULTR1;2 / LACS9/ NR1	256	178632	4.30567	TGG2
2_155			12.0386
2_157			12.3469	2	141306	10.5246	ACD6	41	72246	5.32211	BGLU33
2_158			12.6092
2_159			13.4417	393	80132	4.19338	PFG1
2_160			13.4881	1	205267	6.11711	OMT1	181	153225	4.2147	WES1	581	13501	5.75737	UGT85A3
2_161			13.5805
2_163			14.9655	163	157506	6.36476	ISPH/ ALDH3I1
3_1			0.808295	538	47650	5.72577	scpl6
3_2			0.82355	41	72237	4.01797	BGLU33
3_3			0.854027	546	9935	4.07643	SPS2
3_4			0.854027	585	156362	4.21289	VTE1
3_7			0.899637
3_8			0.91503	51	97094	4.66948	CYP82G1
3_9			0.930543	6	128871	11.8149	AOP	24	175664	4.73064	TT16	390	169202	6.40798	FIN4 - Aspartate biosynthesis		128927	8.75009										247	85229	4.01858	PYK10
3_10			0.9457	5	175356	8.61566	MAM	6	127040	18.8498	AOP	58	126190	5.07395	SUS3
3_11		unknown	0.9457	6	127102	11.5498	AOP					68	150428	4.48443	IQD22
3_12			1.00663	57	53230	4.41373	PLPC					206	98318	4.89423	CYP71B35	218	28937	4.37256	GA2OX4
3_13		unknown	1.11365	4	68088	11.6582	GSOH	5	175487	5.86288	MAM	42	69257	6.45765	CYP705A9
3_14			1.41715	40	176930	7.73323	DMR6
3_16			1.64901	5	175357	9.46968	MAM	31	163180	8.25336	MLS	591	166205	6.33295	XYL3
3_17		unknown	3.69219	1	205267	11.8924	OMT1	460	9287	4.88976	LHCB6	314	5310	4.83369	BCAT1/2
3_18			3.78508	422	39427	6.06119	GPX8	230	193606	4.36439	MRN1
3_19			3.89371	164	198809	4.68908	KAT1
3_20			4.00217	658	102013	4.1007	Isopropenoid metabolism		180907	6.89975
3_21			5.57667
3_22			5.61519
3_23			5.70041	118	145745	4.68048	ATALMT12
3_24			6.14837	244	202015	6.66149	PPOX	544	166032	4.44115	SNG2
3_25			6.28735	16	50045	4.26667	SULTR1;2 / LACS9/ NR1	87	74126	4.94624	UGT73C6		208483	7.00937
3_26			6.41081
3_28			6.48796	652	88647	4.16017	Isopropenoid metabolism	250	90360	4.06302	RR1	369	162361	4.96347	CYP96A13
3_29			6.58009	360	166713	4.23974	CYP81K2		208690	6.60681
3_30			6.61079	368	119597	7.22775	CYP94D2 - stilbenoid biosynthesis		10536	7.01416
3_31		unknown	6.81133	19	94018	15.0933	UGT71B8		59645	4.7834														171	167337	4.3984	TED 5
3_32		unknown	7.01183	19	94018	13.9688	UGT71B8		59645	5.61874		128	142593	4.03845	CYP705A1
3_33			7.02737
3_34			7.2281	2	141380	6.9099	ACD6
3_35			7.39801
3_36			7.67548
3_37		unknown	7.78354	18	62991	12.0957	AT2G16890	587	52560	7.48306	WOL1
3_38			7.89192	3	36195	14.0318	BGLU6
3_39			8.23158	2	141478	4.30318	ACD6
3_40			8.90976
3_41	4	unknown	9.23213	1	205250	11.4418	OMT1	182	93584	4.77143	4CL5	135	12505	4.3395	Glucosinolate metabolism	162	63466	4.4204	HMGR2
3_42			9.70895	51	97090	4.59412	CYP82G1	230	193595	4.43452	MRN1
3_43			9.77042	258	36122	4.90642	TPS10
3_44			9.97086	19	94046	5.27338	UGT71B8
3_47			10.2642	22	211144	7.5116	FLS3	524	128973	8.19783	PRH19 glucosinolate biosynthesis	172	28463	4.17875	TGG4	166	96301	4.0487	REF1
3_48			10.3257
3_49			10.5878	70	73345	7.50406	GlcNAc1pUT2									516	112699	4.82881	PHS2	304	3067	9.34292	ATACX3	70	73345	7.50406	GlcNAc1pUT2

## Sheet: LCMS - marker-gene associations
						Candidate gene				QTL
QTL1	Marker	SNP_Gene	QTL1	Candidate gene	Process	CG_QN1	CG_QL	CG_MTMM	maxLOD	QTL_QN1	QTL_QL	QTL_MTMM	maxLOD	LD
1	205250	AT5G54170	OMT1	AT5G54160	Flavonoid metabolism	11.1592	5.15647	5.37727	11.1592	52.6835	20.3764	27.4474	52.6835
2	141306	AT4G14342	ACD6	AT4G14400	Defense response	16.04	21.7785	20.6276	21.7785	21.5688	28.1559	18.9356	28.1559
3	36194	AT1G60270	BGLU6	AT1G60270	Flavonoid metabolism	32.2948	58.0136	33.3419	58.0136	32.2948	58.0136	33.3419	58.0136
4	68088	AT2G25350	GSOH	AT2G25450	Glucosinolate metabolism	4.50288	9.40604	11.0033	11.0033	6.72053	12.5028	15.2482	15.2482
5	175330	AT5G22980	MAM	AT5G23010	Glucosinolate metabolism	59.9949	35.3041	41.9604	59.9949	28.7988	38.2226	44.4471	44.4471
6	127050	AT4G03050	AOP	AT4G03050	Glucosinolate metabolism	41.9858	66.2921	73.1206	73.1206	41.9858	66.2921	73.1206	73.1206
7	102345	AT3G29670	PMAT2	AT3G29670	Secondary metabolism	4.78092	5.15047		5.15047	4.78092	5.15047		5.15047
8	162894	AT5G03510	AT5G03490	AT5G03490	Flavonoid metabolism	7.54515	6.12609		7.54515	24.9297	14.8858	5.11401	24.9297
9	138722	AT4G12310	CYP706A5	AT4G12310	Secondary metabolism	26.276	18.2529	6.81975	26.276	26.276	18.2529	6.81975	26.276
10	170779	AT5G17030	UGT78D2	AT5G17050	Flavonoid metabolism	8.96836	21.1922	22.9475	22.9475	14.7846	26.1397	36.8622	36.8622
11	209900	AT5G61290	GS-OX (See ARACYC)	AT5G61290	Oxidation-reduction	32.7649			32.7649	32.7649			32.7649
12	189060	AT5G37910	SAMT/BAMT	AT5G38020	Lipid metabolism	13.6125	11.3499	10.0534	13.6125	9.20109	17.6324	15.372	17.6324
13	4872	AT1G09500	AT1G09500	AT1G09530	Flavonoid metabolism	5.8868	4.32688		5.8868	20.4722	25.5928		25.5928
14	135030	AT4G09510	CINV2	AT4G09510	Carbohydrate metabolism	9.73671	7.05285	8.23623	9.73671	9.73671	7.05285	8.23623	9.73671
15	123497	AT3G62790	ATGSTF13	AT3G62760	Secondary metabolism	10.5185		7.91682	10.5185		37.3103		37.3103
16	50046	AT1G78000	SULTR1;2 / LACS9/ NR1	AT1G78000	nitrate transport		5.60875		5.60875		5.60875		5.60875
17	142888	AT4G15480	UGT84A1	AT4G15480	Flavonoid metabolism	9.90243	4.35995		9.90243	9.90243	4.35995		9.90243
18	62991	AT2G16881	AT2G16890 - salidroside biosynthesis	AT2G16890	Flavonoid metabolism	7.42979	4.32917		7.42979	13.7636	4.97252	4.19648	13.7636
19	94018	AT3G21755	UGT71B8	AT3G21800	Phenylpropanoid metabolism	11.1353	6.09086		11.1353	15.0933			15.0933
20	70706	AT2G29750	UGT71C1/ GSTU4 Large LD	AT2G29750	Flavonoid metabolism	4.14443	7.64745	4.12237	7.64745	4.14443	7.64745	4.12237	7.64745
21	13556	AT1G22440	UGT85A1	AT1G22440	Secondary metabolism	17.3601	4.51906		17.3601	17.3601	4.51906		17.3601
22	211144	AT5G63590	FLS3	AT5G63590	Flavonoid metabolism	8.85962	4.96717		8.85962	8.85962	4.96717		8.85962
23	126068	AT4G02130	LGT10 -homogalacturanon biosynthesis	AT4G02130	Carbohydrate metabolism	4.57014	7.42143	7.88598	7.88598	4.57014	7.42143	7.88598	7.88598
24	175664	AT5G23260	TT16	AT5G23260	Flavonoid metabolism	11.1783	16.9302	16.0749	16.9302	11.1783	16.9302	16.0749	16.9302
25	27606	AT1G45160	BGLU1	AT1G45191	Phenylpropanoid metabolism	5.86152	6.32329		6.32329	6.50025	6.79257		6.79257
27	130204	AT4G05420	RFNR1	AT4G05390	Oxidation-reduction					5.51304	12.6234	11.5561	12.6234	0.887
28	85854	AT3G10450	SPCL7	AT3G10450	Secondary metabolism	10.9623			10.9623	10.9623			10.9623
29	69588	AT2G27330	AT2G27360 - sinapate ester biosynthesis	AT2G27360	Lipid metabolism	4.07425			4.07425	16.5099	6.08573		16.5099
30	139832	AT4G13290	CYP71A19	AT4G13290	Limonene and pinene degradation	5.16047	9.20065	4.30995	9.20065	5.16047	9.20065	4.30995	9.20065
31	163180	AT5G03850	MLS	AT5G03860	Secondary metabolism		6.77831	5.23471	6.77831		8.25336	6.20205	8.25336
32	31516	AT1G51990	O-methyltransferase family protein	AT1G51990	Phenylpropanoid metabolism	4.07708	10.2322		10.2322	4.07708	10.2322		10.2322
33	150119	AT4G22730	CYP706A2	AT4G22710	Secondary metabolism		4.09973		4.09973		7.26713	5.33317	7.26713
34	190480	AT5G39050	PMAT1	AT5G39050	Secondary metabolism	12.2415	7.20057		12.2415	12.2415	7.20057		12.2415
35	88706	AT3G14610	CYP72A7	AT3G14610	Oxidation-reduction	6.65862	6.96066		6.96066	6.65862	6.96066		6.96066
36	207356	AT5G57220	CYP81F2	AT5G57220	Glucosinolate metabolism	7.46321	4.30658		7.46321	7.46321	4.30658		7.46321
37	185981	AT5G35370	CAC2 - Pyruvate metabolism	AT5G35360	Lipid metabolism	5.73998	4.59972		5.73998	5.24733	7.35978	4.55318	7.35978
38	66699	AT2G22970	SCPL11	AT2G22970	Secondary metabolism	17.166	5.21129	5.22835	17.166	17.166	5.21129	5.22835	17.166
39	37736	AT1G61810	BGLU45	AT1G61810	Phenylpropanoid metabolism	5.05234	7.29883		7.29883	5.05234	7.29883		7.29883
40	176930	AT5G24490	DMR6	AT5G24530	Flavonoid metabolism	5.09638	4.38435	4.48092	5.09638	5.96685	8.27849	7.73323	8.27849
41	72246	AT2G32880	BGLU33	AT2G32860	Glucosinolate metabolism	4.01797	4.10097		4.10097	4.70967	6.22324	5.32211	6.22324
42	69257	AT2G26980	CYP705A9	AT2G27010	Secondary metabolism	4.80619	5.50251	6.5765	6.5765	4.2444	7.31977	7.08619	7.31977
43	10193	AT1G17277	ALAAT1	AT1G17290	Amino acid metabolism		5.32053	5.1416	5.32053		4.86807	4.67401	4.86807
44	160648	AT4G39800	MIPS1	AT4G39800	Lipid metabolism		4.75771		4.75771		4.75771		4.75771
45	159894	AT4G38560	PIS2 - phospholipid biosynthesis	AT4G38570	Lipid metabolism	4.01666			4.01666	5.30509	7.76785	4.85689	7.76785
46	18552	AT1G30490	UGT78D1	AT1G30530	Flavonoid metabolism					7.98905	6.34001		7.98905	0.608
47	#N/A	AT1G21020	IGMT1 - glucosinolate biosynthesis	AT1G21100	Glucosinolate metabolism	4.4107	5.4909	6.0208	6.0208		5.72829		5.72829
49	177133	AT5G24680	LSU2 - Defense response	AT5G24660	Aromatic compound metabolism					7.95369	6.51005	5.71732	7.95369	no LD
50	17290	AT1G28630	AT1G28640 - sinapate ester biosynthesis	AT1G28640	Flavonoid metabolism					5.48966	5.25244		5.48966	0.249
51	97078	AT3G25180	CYP82G1 - flavonol biosynthesis/ methionine degradation	AT3G25180	Flavonoid metabolism	5.23667	5.81637	6.30159	6.30159	5.23667	5.81637	6.30159	6.30159
52	135971	AT4G10310	HKT1	AT4G10310	potassium ion transport		4.80399	4.22819	4.80399		4.80399	4.22819	4.80399
53	55988	AT2G05920	RIPK	AT2G05940	Defense response		6.55639		6.55639	4.24145	4.39876	4.26706	4.39876
54	92738	AT3G20010	HKL2	AT3G20040	Secondary metabolism	4.04288	4.92629	4.83109	4.92629		7.11712		7.11712
55	194585	AT5G43230	DCI1	AT5G43280	Lipid metabolism		4.41866		4.41866		8.4861		8.4861
56	10326	AT1G17460	EER4	AT1G17440	Aromatic compound metabolism	4.7906	5.00273		5.00273	4.20473	6.64864	4.82021	6.64864
57	53231	AT2G02720	PLPC	AT2G02710	Aromatic compound metabolism	4.33869	5.37276		5.37276	4.63644			4.63644
58	126190	AT4G02280	SUS3	AT4G02280	Carbohydrate metabolism		5.26261	5.07395	5.26261		5.26261	5.07395	5.26261
60	184582	AT5G33320	PPT	AT5G33320	Isoprenoid metabolism	4.80285	4.09171		4.80285	4.80285	4.09171		4.80285
61	151237	AT4G24140	AT4G24160	AT4G24160	Lipid metabolism					8.71168	8.62865	6.47724	8.71168	0.91
62	32839	AT1G54040	TASTY	AT1G54040	Glucosinolate metabolism	6.92341			6.92341	6.92341			6.92341
63	65647	AT2G20610	SUR1	AT2G20610	Glucosinolate metabolism	4.97314	4.6331		4.97314	4.97314	4.6331		4.97314
64	88722	AT3G14640	CYP72A10 - MANY CYP450s!	AT3G14640	Oxidation-reduction	7.37449	6.69696		7.37449	7.37449	6.69696		7.37449
65	119012	AT3G55700	AT3G55700 - cytokinin glucoside	AT3G55700	Flavonoid metabolism	13.3982	5.35653		13.3982	13.3982	5.35653		13.3982
67	38544	AT1G62570	FMO GS-OX4	AT1G62570	Glucosinolate metabolism	4.30245	4.5873		4.5873	4.30245	4.5873		4.5873
68	150426	AT4G23060	IQD22	AT4G23060	Response to hormone	5.78147	5.67758	5.53289	5.78147	5.78147	5.67758	5.53289	5.78147
69	66257	AT2G21920	SK1 - Flavonol biosynthesis	AT2G21940	Amino acid metabolism	6.10582	5.48347		6.10582	4.07448	6.12323	5.66827	6.12323
70	73397	AT2G35080	GLcNAc1pUT2	AT2G35020	Aromatic compound metabolism		7.50406		7.50406	6.98717			6.98717
71	92557	AT3G19660	BCAT4	AT3G19710	Glucosinolate metabolism	4.69778			4.69778	4.22369	7.9933		7.9933
72	9507	AT1G16330	CYCB3;1/ CYP79F2	AT1G16330		6.08879	8.33928	4.33798	8.33928	6.08879	8.33928	4.33798	8.33928
73	165148	AT5G07490	KUOX1 - Flavonoid biosynthesis	AT5G07480	Flavonoid metabolism					5.88524			5.88524	0.984
74	2662	AT1G05560	UGT75B1 - abscicis acid glucose biosynthesis	AT1G05560	Flavonoid metabolism	4.79544	7.14638		7.14638	4.79544	7.14638		7.14638	1
75	111037	AT3G45080	LAS1/LOX2	AT3G45130	Isoprenoid metabolism		4.44966		4.44966	4.30421	11.1413		11.1413
76	151158	AT4G24010	CSLG1	AT4G24010	Carbohydrate metabolism		16.6871		16.6871		16.6871		16.6871
77	3262	AT1G06640	AT1G06640 glucosinolate metabolism - ARACYC	AT1G06640	Glucosinolate metabolism	8.60659	4.97246		8.60659	8.60659	4.97246		8.60659
78	172724	AT5G19420	AT5G19440 - cinnamyl alchohol dehydrogenase	AT5G19440	Phenylpropanoid metabolism		6.60232	5.98423	6.60232		4.69831	4.40934	4.69831
79	63691	AT2G17650	SAT-106/ P4H5	AT2G17630	Amino acid metabolism	4.03178	9.70816		9.70816	4.0117	13.9647		13.9647
80	124383	AT4G00540	DGD2 - isoleucine biosynthesis or NAD-ME2 malate dehydrogenase	AT4G00550	Lipid metabolism	4.66708	6.20421		6.20421	4.16917	7.48892	4.93444	7.48892
81	170299	AT5G16310	GLN1;4	AT5G16570	Amino acid metabolism	4.04202	4.20839		4.20839	6.51555			6.51555
82	9454	AT1G16240	ATKSDA - Aliphatic glucosinolate biosynthesis	AT1G16340	Lipid metabolism		6.64537		6.64537	5.66622	4.43707	4.20564	5.66622
83	179075	AT5G26340	UGT72E3 - Anthocyanin biosynthesis	AT5G26310	Flavonoid metabolism		5.38034		5.38034		9.74842	4.55209	9.74842
84	74084	AT2G36670	AT2G36690 - Flavonol biosynthesis	AT2G36690	Oxidation-reduction						5.11734		5.11734	0.408
85	166404	AT5G10140	FLC	AT5G10140	Aromatic compound metabolism	5.30831	5.15507	4.77629	5.30831	5.30831	5.15507	4.77629	5.30831
86	54547	AT2G04440	NUDT5/NUDX6 - SA signalling	AT2G04430	Defense response	4.26622		4.1747	4.26622	4.43596	4.17056		4.43596
87	74126	AT2G36810	UGT73C6	AT2G36790	Flavonoid metabolism						4.94624		4.94624	0.863
88	126750	AT4G02740	GA1	AT4G02780	Isoprenoid metabolism	9.0484	9.87246	8.58377	9.87246	6.31647	10.4899	6.08337	10.4899
89	70514	AT2G29310	AT2G29310 - Biosynthesis of secondary metabolites	AT2G29310	Secondary metabolism	4.73988	7.679		7.679	4.73988	7.679		7.679
90	85796	AT3G10340	PAL4	AT3G10340	Phenylpropanoid metabolism	4.42721			4.42721	4.42721			4.42721
91	7871	AT1G13430	GAPC2	AT1G13440	Secondary metabolism		7.36898	4.27368	7.36898	4.21743	5.24152		5.24152
92	92260	AT3G19270	AREB2	AT3G19290	Glucosinolate metabolism		5.08782	5.41386	5.41386	4.53379	5.01206	5.6372	5.6372
94	67933	AT2G25180	CYP82F1	AT2G25160	Secondary metabolism					4.44559	4.75949	5.98852	5.98852	0.76
95	3662	AT1G07360	UGT71C3	AT1G07260	Flavonoid metabolism					4.29933	6.65408		6.65408	no LD
96	#N/A	AT3G14210	ESM1	AT3G14210	Glucosinolate metabolism	5.69648			5.69648	5.69648			5.69648
97	10271	AT1G17380	TIFY11A	AT1G17380	Aromatic compound metabolism	7.2124	4.47362	4.1283	7.2124	7.2124	4.47362	4.1283	7.2124
98	33723	AT1G56220	AT1G56190 - Glycolysis	AT1G56190	Secondary metabolism		4.18254		4.18254	4.32449			4.32449
99	35928	AT1G59960	AT1G59960 - Flavonoid biosynthesis	AT1G59960	Oxidation-reduction	4.76593	4.15821		4.76593	4.76593	4.15821		4.76593
100	66802	AT2G23230	UGT84B1 - quercetin glucoside biosynthesis	AT2G23260	Flavonoid metabolism					5.22249	4.44445		5.22249	0.26
101	70437	AT2G29065	CYP707A2- Carotenoid biosynthesis	AT2G29090	Lipid metabolism					9.16539	10.026	4.3287	10.026	0.482
102	93663	AT3G21230	4CL5 - AT3G21230	AT3G21230	Phenylpropanoid metabolism		4.58011	4.20994	4.58011		4.58011	4.20994	4.58011
103	81817	AT3G03340	UGP1	AT3G03250	Oxidation-reduction					6.58006		4.57703	6.58006	no LD
104	144334	AT4G16770	Flavonoid metabolism	AT4G16770	Flavonoid metabolism	5.85549	5.3356	5.70082	5.85549	5.85549	5.3356	5.70082	5.85549
105	109946	AT3G44215	CYP71B38	AT3G44250	Limonene and pinene degradation	4.32808	4.16461		4.32808	6.9828	4.53838	5.23277	6.9828
106	138063	AT4G11820	MVA1	AT4G11820	Isoprenoid metabolism	6.8783	6.47673	4.19466	6.8783	6.8783	6.47673	4.19466	6.8783
107	42078	AT1G65880	BZO1	AT1G65880	Glucosinolate metabolism		4.05341		4.05341		4.05341		4.05341
108	153593	AT4G27800	BGLU9 - glucosinolate breakdown	AT4G27820	Carbohydrate metabolism	4.60751		5.13018	5.13018	7.20715	5.60924	4.91498	7.20715
109	157383	AT4G34240	ALDH3	AT4G34240	Limonene and pinene degradation	6.55946			6.55946	6.55946			6.55946
110	174037	AT5G20840	SUS1	AT5G20830	Aromatic compound metabolism		6.11282	4.16826	6.11282	5.44739	11.1441	8.08003	11.1441
111	212969	AT5G66220	AT5G66220 - Flavonol biosynthesis	AT5G66220	Flavonoid metabolism	4.11448	6.72102		6.72102	4.11448	6.72102		6.72102	1
112	31911	AT1G52620	PLDALPHA2	AT1G52570	Lipid metabolism		4.68074		4.68074		5.56384	5.82796	5.82796
115	51002	AT1G79460	KS1	AT1G79460	Isoprenoid metabolism	5.20704	5.54703	4.49316	5.54703	5.20704	5.54703	4.49316	5.54703
116	138443	AT4G12030	BAT5	AT4G12030	Glucosinolate metabolism	4.59881	5.29132		5.29132	4.59881	5.29132		5.29132
117	9607	AT1G16490	MYB58	AT1G16490	Phenylpropanoid metabolism	6.68767	5.42569	4.47252	6.68767	6.68767	5.42569	4.47252	6.68767
118	145745	AT4G17970	ATALMT12	AT4G17970		5.43765	6.00352		6.00352	5.43765	6.00352		6.00352
119	96131	AT3G24300	ATAMT1;3	AT3G24300		4.89263	6.02478	5.13257	6.02478	4.89263	6.02478	5.13257	6.02478
120	167755	AT5G11920	cwINV6	AT5G11920	Carbohydrate metabolism	5.84001	4.80603	5.44127	5.84001	5.84001	4.80603	5.44127	5.84001
121	100811	AT3G28740	CYP81D11	AT3G28740	Secondary metabolism	4.11945	4.25664	4.23577	4.25664	4.11945	4.25664	4.23577	4.25664
122	180279	AT5G27610	LACS7	AT5G27600	Lipid metabolism	4.48698	5.27899	5.0044	5.27899		5.86468	5.0044	5.86468
123	139842	AT4G13300	TPS13	AT4G13300	Isoprenoid metabolism	4.29119	6.06826		6.06826	4.29119	6.06826		6.06826
124	153412	AT4G27560	TPS4	AT4G27550	Carbohydrate metabolism	6.71099		4.97687	6.71099	7.00491			7.00491
125	10166	AT1G17260	AHA10	AT1G17290	Amino acid metabolism		5.32053	5.1416	5.32053		9.0949		9.0949
126	181893	AT5G28523	BGLU24	AT5G28510	Glucosinolate metabolism	4.46105	5.54134		5.54134		4.62264		4.62264
127	51903	AT1G80820	CCR2	AT1G80820	Phenylpropanoid metabolism	4.35916	5.38083		5.38083	4.35916	5.38083		5.38083	1
128	142594	AT4G15330	CYP705A1	AT4G15330	Secondary metabolism	4.03845	9.26688	4.12098	9.26688	4.03845	9.26688	4.12098	9.26688
129	93409	AT3G20950	CYP705A32	AT3G20950	Secondary metabolism		6.00661		6.00661		6.00661		6.00661
130	131	AT1G01190	CYP78A8	AT1G01190	Limonene and pinene degradation		5.3531		5.3531		5.3531		5.3531
131	159266	AT4G37330	CYP81D4	AT4G37330	Limonene and pinene degradation		5.36022		5.36022		5.36022		5.36022
132	159329	AT4G37410	CYP81F4	AT4G37410	Limonene and pinene degradation	4.87991			4.87991	4.87991			4.87991
134	48286	AT1G74340	DPMS2	AT1G74340	Isoprenoid metabolism	4.40081	6.13029		6.13029	4.40081	6.13029		6.13029
135	12512	AT1G20910	Glucosinolate metabolism	AT1G20910	Glucosinolate metabolism	4.3395	5.59578	4.32082	5.59578	4.3395	5.59578	4.32082	5.59578
137	150932	AT4G23660	PPT1	AT4G23660	Isoprenoid metabolism	4.33453	4.74298		4.74298	4.33453	4.74298		4.74298
139	176463	AT5G24160	SQE6	AT5G24160	Lipid metabolism	4.8774	4.2422		4.8774	4.8774	4.2422		4.8774
140	178640	AT5G26000	TGG1	AT5G26000	Glucosinolate metabolism	4.29583	4.66596		4.66596	4.29583	4.66596		4.66596
141	139827	AT4G13280	TPS12	AT4G13280	Isoprenoid metabolism	4.51017	8.08105	5.00917	8.08105	4.51017	8.08105	5.00917	8.08105
142	165412	AT5G07990	TT7	AT5G07990	Flavonoid metabolism	4.1677	4.49944		4.49944	4.1677	4.49944		4.49944
143	62068	AT2G15480	UGT73B5	AT2G15480	Flavonoid metabolism	4.84358	4.49234		4.84358	4.84358	4.49234		4.84358
145	34014	AT1G56560	A/N-InvA	AT1G56560	Carbohydrate metabolism	4.13541	5.05172		5.05172	4.13541	5.05172		5.05172
146	43192	AT1G67080	ABA4	AT1G67080	Isoprenoid metabolism	4.46405	4.94122		4.94122	4.46405	4.94122		4.94122
147	2088	AT1G04580	ATAO2	AT1G04580	Glucosinolate metabolism	4.02063	4.30966		4.30966	4.02063	4.30966		4.30966
148	31801	AT1G52400	BGLU18	AT1G52400	Glucosinolate metabolism	4.52642			4.52642	4.52642			4.52642
149	42455	AT1G66280	BGLU22	AT1G66280	Glucosinolate metabolism	4.17159	4.76796		4.76796	4.17159	4.76796		4.76796
150	152224	AT4G25700	chy1	AT4G25700	Amino acid metabolism		5.63882	4.45849	5.63882		5.63882	4.45849	5.63882	1
153	93421	AT3G20960	CYP705A33	AT3G20960	Secondary metabolism		7.09798		7.09798		7.09798		7.09798
154	98116	AT3G26170	CYP71B19	AT3G26170	Limonene and pinene degradation	4.22097	6.50339		6.50339	4.22097	6.50339		6.50339
155	98139	AT3G26190	CYP71B21	AT3G26190	Limonene and pinene degradation	4.15979	6.1119		6.1119	4.15979	6.1119		6.1119
156	9553	AT1G16400	CYP79F2	AT1G16400	Glucosinolate metabolism	6.01197	7.84919	4.09417	7.84919	6.01197	7.84919	4.09417	7.84919
158	93853	AT3G21500	DXPS1	AT3G21500	Isoprenoid metabolism		6.61944		6.61944		6.61944		6.61944
160	9001	AT1G15550	GA4	AT1G15550	Isoprenoid metabolism		6.02252		6.02252		6.02252		6.02252
161	70563	AT2G29440	GSTU6	AT2G29440	Secondary metabolism	4.33425	4.22595	4.61399	4.61399	4.33425	4.22595	4.61399	4.61399
162	63466	AT2G17370	HMGR2	AT2G17370	Isoprenoid metabolism	4.4204	4.1225		4.4204	4.4204	4.1225		4.4204
163	157506	AT4G34350	ISPH/ ALDH3I1	AT4G34350	Isoprenoid metabolism		6.36476		6.36476		6.36476		6.36476
164	198806	AT5G46240	KAT1	AT5G46240	potassium ion transport	4.68908	5.13484		5.13484	4.68908	5.13484		5.13484
165	159926	AT4G38620	MYB4	AT4G38620	Phenylpropanoid metabolism	4.45139	4.58332		4.58332	4.45139	4.58332		4.58332
166	96304	AT3G24503	REF1	AT3G24503	Phenylpropanoid metabolism	4.0487	5.22536	4.66357	5.22536	4.0487	5.22536	4.66357	5.22536
167	150481	AT4G23100	RML1	AT4G23100	Glucosinolate metabolism	4.27372	4.55676		4.55676	4.27372	4.55676		4.55676
168	66701	AT2G22980	SCPL13	AT2G22980	Secondary metabolism		11.8494	10.7979	11.8494		11.8494	10.7979	11.8494
169	118935	AT3G55580	TCF1	AT3G55580	Phenylpropanoid metabolism		4.21117		4.21117		4.21117		4.21117
170	157709	AT4G34640	SQS1	AT4G34640	Isoprenoid metabolism	4.21262	6.43597		6.43597	4.21262	6.43597		6.43597
171	167337	AT5G11260	TED 5	AT5G11260	Flavonoid metabolism	4.3984	4.30589		4.3984	4.3984	4.30589		4.3984
172	28458	AT1G47600	TGG4	AT1G47600	Glucosinolate metabolism	4.17875	4.49704		4.49704	4.17875	4.49704		4.49704
174	97668	AT3G25710	TMO5	AT3G25710	Flavonoid metabolism	4.61836	4.05744		4.61836	4.61836	4.05744		4.61836
176	208781	AT5G59520	UGT76E1	AT5G59580	Flavonoid metabolism	4.74593			4.74593		8.48342	4.2664	8.48342
177	142897	AT4G15490	UGT84A3	AT4G15490	Flavonoid metabolism	4.48693	5.05368		5.05368	4.48693	5.05368		5.05368
178	13468	AT1G22340	UGT85A7	AT1G22340	Flavonoid metabolism		5.31682		5.31682		5.31682		5.31682
179	90040	AT3G16520	UGT88A1	AT3G16520	Flavonoid metabolism	4.44461	4.72211	4.00066	4.72211	4.44461	4.72211	4.00066	4.72211
180	123511	AT3G62830	UXS2	AT3G62830	Aromatic compound metabolism	4.86763	14.5095	4.53302	14.5095	4.86763	14.5095	4.53302	14.5095
181	153225	AT4G27260	WES1	AT4G27260	Secondary metabolism	4.2147			4.2147	4.2147			4.2147
182	93586	AT3G21140	4CL5	AT3G21230	Phenylpropanoid metabolism		4.58011	4.20994	4.58011	5.26076	5.64322		5.64322
183	13673	AT1G22650	A/N-InvD	AT1G22650	Carbohydrate metabolism	4.66934	4.12473		4.66934	4.66934	4.12473		4.66934
184	201648	AT5G49570	AAP6	AT5G49630	aspartate transport	4.0656	5.79069		5.79069		6.75333	5.84946	6.75333
186	37635	AT1G61720	BAN	AT1G61720	Flavonoid metabolism	4.75801	6.4998		6.4998	4.75801	6.4998		6.4998
187	92591	AT3G19710	BCAT4	AT3G19710	Glucosinolate metabolism	4.69778			4.69778	4.69778			4.69778
192	43976	AT1G67980	CCOAMT	AT1G67980	Phenylpropanoid metabolism		4.82877		4.82877		4.82877		4.82877
193	40735	AT1G64670	CED1	AT1G64670	Phenylpropanoid metabolism	4.45626	5.6452		5.6452	4.45626	5.6452		5.6452
196	142626	AT4G15350	CYP705A2	AT4G15350	Limonene and pinene degradation	4.73698			4.73698	4.73698			4.73698
197	164753	AT5G06905	CYP712A2	AT5G06905	Secondary metabolism	4.93521			4.93521	4.93521			4.93521
199	113999	AT3G48320	CYP71A21	AT3G48320	Secondary metabolism	4.37902			4.37902	4.37902			4.37902
200	177732	AT5G25130	CYP71B12	AT5G25130	Limonene and pinene degradation	4.87777	4.77538		4.87777	4.87777	4.77538		4.87777
201	97996	AT3G26080	CYP71B16	AT3G26150	Limonene and pinene degradation	4.04587			4.04587	5.31671	4.19333	5.19538	5.31671
202	7586	AT1G13080	CYP71B2	AT1G13080	Secondary metabolism	4.60554			4.60554	4.60554			4.60554
203	98143	AT3G26200	CYP71B22	AT3G26200	Limonene and pinene degradation		4.10901		4.10901		4.10901		4.10901
204	98260	AT3G26270	CYP71B25	AT3G26270	Limonene and pinene degradation		5.60894		5.60894		5.60894		5.60894
206	98318	AT3G26310	CYP71B35	AT3G26310	Limonene and pinene degradation	4.89423	4.83432		4.89423	4.89423	4.83432		4.89423
207	109993	AT3G44250	CYP71B38	AT3G44250	Limonene and pinene degradation	4.32808	4.16461		4.32808	4.32808	4.16461		4.32808
209	43278	AT1G67148	CYP735A2	AT1G67110	Secondary metabolism	4.16422	4.94257	4.10718	4.94257	4.25103	8.12762	4.61066	8.12762
210	122977	AT3G61880	CYP78A9	AT3G61880	Secondary metabolism	4.00264	7.50114		7.50114	4.00264	7.50114		7.50114
211	160724	AT4G39950	CYP79B2	AT4G39950	Glucosinolate metabolism		4.37433		4.37433		4.37433		4.37433
212	159261	AT4G37320	CYP81D5	AT4G37320	Limonene and pinene degradation		4.57074		4.57074		4.57074		4.57074
213	41002	AT1G64900	CYP89A2	AT1G64900	Secondary metabolism	4.89884			4.89884	4.89884			4.89884
214	7250	AT1G12610	DDF1	AT1G12610	Glucosinolate metabolism		4.03182		4.03182		4.03182		4.03182
215	1761	AT1G04160	XIB	AT1G04160			5.37787		5.37787		5.37787		5.37787
216	168672	AT5G13680	ELO2	AT5G13680	Flavonoid metabolism	4.1418	4.52993		4.52993	4.1418	4.52993		4.52993
217	174770	AT5G22420	FAR7	AT5G22420	Phenylpropanoid metabolism	4.33287	4.62892	4.0568	4.62892	4.33287	4.62892	4.0568	4.62892
218	28937	AT1G47990	GA2OX4	AT1G47990	Isoprenoid metabolism	4.37256			4.37256	4.37256			4.37256
220	124942	AT4G01120	GBF2	AT4G01120	Glucosinolate metabolism		7.38255		7.38255		7.38255		7.38255
222	168276	AT5G13000	GSL12	AT5G13000	Carbohydrate metabolism	4.17013	4.90222		4.90222	4.17013	4.90222		4.90222
223	10059	AT1G17190	GSTU26	AT1G17190	Secondary metabolism	4.26531	5.66057		5.66057	4.26531	5.66057		5.66057
224	70565	AT2G29450	GSTU5	AT2G29450	Secondary metabolism	5.08663			5.08663	5.08663			5.08663
230	193595	AT5G42600	MRN1	AT5G42600	Isoprenoid metabolism	4.43452		4.11792	4.43452	4.43452		4.11792	4.43452
231	193565	AT5G42590	MRO	AT5G42590	Limonene and pinene degradation	4.85362	4.3305		4.85362	4.85362	4.3305		4.85362
235	4347	AT1G08550	NPQ1	AT1G08550	Isoprenoid metabolism		4.51793		4.51793		4.51793		4.51793
237	3809	AT1G07640	OBP2	AT1G07640	Secondary metabolism	4.17354	4.18947		4.18947	4.17354	4.18947		4.18947
238	163353	AT5G04230	PAL3	AT5G04230	Phenylpropanoid metabolism	6.79848			6.79848	6.79848			6.79848
239	142598	AT4G15340	PEN1	AT4G15340	Isoprenoid metabolism	4.166	5.10241		5.10241	4.166	5.10241		5.10241
240	142672	AT4G15370	PEN2	AT4G15370	Glucosinolate metabolism	4.22419	4.22419		4.22419	4.22419	4.22419		4.22419	1
241	145916	AT4G18150	PHYE	AT4G18130	Aromatic compound metabolism		4.8121		4.8121		5.1344		5.1344
244	202015	AT5G49880	PPOX	AT5G49970	Aromatic compound metabolism					6.66149	6.1029		6.66149	no LD
245	20307	AT1G32100	PRR1	AT1G32100	Phenylpropanoid metabolism		4.80465		4.80465		4.80465		4.80465
246	140349	AT4G13660	PRR2	AT4G13660	Phenylpropanoid metabolism		5.82125		5.82125		5.82125		5.82125
247	85228	AT3G09260	PYK10	AT3G09260	Glucosinolate metabolism		4.14831		4.14831		4.14831		4.14831
248	140516	AT4G13770	REF2	AT4G13770	Glucosinolate metabolism	4.31675	4.40316		4.40316	4.31675	4.40316		4.40316
250	90360	AT3G16857	RR1	AT3G16857	Aromatic compound metabolism	4.64269	8.04037		8.04037	4.64269	8.04037		8.04037
252	204437	AT5G53090	SPMS	AT5G53120	Metabolism	4.32547	6.4528		6.4528		6.1062	5.88382	6.1062
253	161007	AT5G01240	SQD2	AT5G01220	Lipid metabolism		4.54524		4.54524	5.36602			5.36602
255	108217	AT3G43190	SUS4	AT3G43190	Carbohydrate metabolism	4.28974	4.6897		4.6897	4.28974	4.6897		4.6897
256	178633	AT5G25980	TGG2	AT5G25980	Glucosinolate metabolism	4.40718	4.30567		4.40718	4.40718	4.30567		4.40718
257	200503	AT5G48375	TGG3	AT5G48375	Glucosinolate metabolism	4.66282	4.09506		4.66282	4.66282	4.09506		4.66282
258	36126	AT1G60140	TPS10	AT1G60140	Carbohydrate metabolism	8.61821	16.2946	13.6566	16.2946	8.61821	16.2946	13.6566	16.2946
259	101873	AT3G29360	UGD2	AT3G29360	Aromatic compound metabolism	4.70166	4.53014		4.70166	4.70166	4.53014		4.70166
260	142501	AT4G15280	UGT71B5	AT4G15280	Flavonoid metabolism		4.3022	4.08608	4.3022		4.3022	4.08608	4.3022
261	213394	AT5G66690	UGT72E2	AT5G66690	Flavonoid metabolism	4.19651	5.04521		5.04521	4.19651	5.04521		5.04521
262	78286	AT2G43840	UGT74F1	AT2G43840	Flavonoid metabolism	5.0613	14.3052		14.3052	5.0613	14.3052		14.3052
262	78286	AT2G43840	UGT74F2	AT2G43820	Flavonoid metabolism	5.50349	7.53014		7.53014	5.0613	14.3052		14.3052
263	164220	AT5G05870	UGT76C1	AT5G05870	Flavonoid metabolism	4.85374			4.85374	4.85374			4.85374
264	47984	AT1G73880	UGT89B1	AT1G73880	Flavonoid metabolism	4.14749	4.18237		4.18237	4.14749	4.18237		4.18237
266	139488	AT4G13060	XTH1	AT4G13080	Carbohydrate metabolism	4.28362	4.14197		4.28362		7.58235		7.58235
267	89097	AT3G15300	3-hydroxyacyl-CoA dehydrogenase family protein (phenylalaine metabolism)	AT3G15290	Lipid metabolism						6.0012	5.43156	6.0012	0.31
269	69437	AT2G27150	AAO3 - carotnenoid biosynthesis	AT2G27150	Secondary metabolism		8.68991		8.68991		8.68991		8.68991
270	5878	AT1G10650	ACLA-1 - TCA Cycle	AT1G10670	Isoprenoid metabolism					5.42985	7.91754		7.91754	0.22
271	153030	AT4G26970	ACO2	AT4G26970	Secondary metabolism	4.0811	7.24511		7.24511	4.0811	7.24511		7.24511
272	55689	AT2G05710	ACO3	AT2G05710	Secondary metabolism	5.38935	5.86594		5.86594	5.38935	5.86594		5.86594
273	181598	AT5G28300	ACS3	AT5G28360	ethylene metabolism					4.55261	5.5053	4.96599	5.5053	no LD
274	147682	AT4G19690	AKHSDH II	AT4G19710	Amino acid metabolism	5.32885	6.56172	5.21124	6.56172	5.56834	8.81772		8.81772
277	73400	AT2G35100	ARAD1	AT2G35100	Carbohydrate metabolism		5.4925		5.4925		5.4925		5.4925
283	33172	AT1G55290	AT1G55290	AT1G55290	Oxidation-reduction		4.92368		4.92368		4.92368		4.92368
288	94295	AT3G22231	At3g22250 - cytokinin glucoside biosynthesis	AT3G22250	Flavonoid metabolism					5.06001		5.80846	5.80846	no LD
289	110770	AT3G44830	AT3G44840 - Farnesoate biosynthesis	AT3G44840	Farnesoate metabolism		4.649		4.649	4.06109	7.15328	4.32281	7.15328
292	125054	AT4G01240	AT4G01240	AT4G01240	methyltransferase activity	4.48469	5.45731	4.4534	5.45731	4.48469	5.45731	4.4534	5.45731
293	133523	AT4G08220	AT4G08170 - inositol phosphate metabolism	AT4G08170	Metabolism	5.14222	4.12359		5.14222	4.47628	5.66304		5.66304
294	147334	AT4G19440	AT4G19460 - mannose metabolism	AT4G19460	galactolipid biosynthetic process					5.24886	4.32948		5.24886	no LD
295	147865	AT4G19880	AT4G19880 - inositol metabolism	AT4G19880	glutathione-mediated detoxification II		6.92831		6.92831		6.92831		6.92831
296	165876	AT5G09250	AT5G09280 -inositol monophosphatase	AT5G09280	Carbohydrate metabolism					5.37495	4.19924		5.37495	0.965
297	166891	AT5G10800	AT5G10830	AT5G10830	methyltransferase activity					4.0998	8.33544		8.33544	0.395
300	177113	AT5G24670	AT5G24750	AT5G24750	Flavonoid metabolism		5.31694		5.31694	6.91149	6.73105	4.44419	6.91149
301	202487	AT5G50430	UBC33	AT5G50430		4.91474	6.4195	6.80855	6.80855	4.91474	6.4195	6.80855	6.80855
302	204171	AT5G52850	AT5G52840 - Aspartate degradation	AT5G52840	Oxidation-reduction	4.59956	4.26269		4.59956		4.7566		4.7566
304	3067	AT1G06270	ATACX3	AT1G06290	Lipid metabolism		5.79127		5.79127		7.05493		7.05493
309	51029	AT1G79500	AtkdsA1	AT1G79500	Lipid metabolism	5.06463			5.06463	5.06463			5.06463
312	154991	AT4G30210	ATR2	AT4G30210	Phenylpropanoid metabolism	4.56018			4.56018	4.56018			4.56018
313	203059	AT5G51460	ATTPPA	AT5G51460	Carbohydrate metabolism	4.26485			4.26485	4.26485			4.26485
314	5310	AT1G10020	BCAT1/2	AT1G10060	Amino acid metabolism						5.53277	4.83369	5.53277	0.347
316	173496	AT5G20330	BG5	AT5G20340	Carbohydrate metabolism					5.29018	5.55675		5.55675	0.33
317	88042	AT3G13750	BGAL1	AT3G13750	Carbohydrate metabolism		5.73829	4.00091	5.73829		5.73829	4.00091	5.73829
319	72192	AT2G32810	BGAL9	AT2G32810	Carbohydrate metabolism		5.46688	4.06979	5.46688		5.46688	4.06979	5.46688
320	78689	AT2G44450	BGLU15	AT2G44450	Flavonoid metabolism		4.96381		4.96381		4.96381		4.96381
321	78722	AT2G44480	BGLU17	AT2G44480	Glucosinolate metabolism		4.88939		4.88939		4.88939		4.88939
323	207747	AT5G57840	Biosynthesis of secondary metabolites	AT5G57840	Phenylpropanoid metabolism	6.55763			6.55763	6.55763			6.55763
324	71861	AT2G32290	BMY5	AT2G32290	Carbohydrate metabolism	4.99936	4.63982		4.99936	4.99936	4.63982		4.99936
325	157380	AT4G34230	CAD5	AT4G34230	Phenylpropanoid metabolism	4.30925			4.30925	4.30925			4.30925
326	171325	AT5G17790	CBR1	AT5G17770	Oxidation-reduction					4.7958	4.13544		4.7958	no LD
328	212659	AT5G65810	CGR3	AT5G65810	Carbohydrate metabolism	6.11603			6.11603	6.11603			6.11603
334	92815	AT3G20120	CYP705A21	AT3G20120	Secondary metabolism	4.04527			4.04527	4.04527			4.04527
335	92832	AT3G20140	CYP705A23	AT3G20140	Secondary metabolism		5.9347		5.9347		5.9347		5.9347
338	55125	AT2G05180	CYP705A6	AT2G05180	Secondary metabolism	4.25915			4.25915	4.25915			4.25915
339	150091	AT4G22690	CYP706A1	AT4G22690	Secondary metabolism		6.03146	4.91985	6.03146		6.03146	4.91985	6.03146
340	139864	AT4G13310	CYP71A20	AT4G13310	Limonene and pinene degradation	4.76599	4.29456		4.76599	4.76599	4.29456		4.76599
344	98167	AT3G26210	CYP71B23	AT3G26210	Secondary metabolism	4.15961			4.15961	4.15961			4.15961
345	7599	AT1G13100	CYP71B29	AT1G13100	Limonene and pinene degradation		4.22092		4.22092		4.22092		4.22092
346	117554	AT3G53305	CYP71B32	AT3G53305	Secondary metabolism	4.00581			4.00581	4.00581			4.00581
347	98267	AT3G26280	CYP71B4	AT3G26280	Limonene and pinene degradation	4.48514	4.21564		4.48514	4.48514	4.21564		4.48514
349	53105	AT2G02580	CYP71B9	AT2G02580	Secondary metabolism		4.65667		4.65667		4.65667		4.65667
350	79241	AT2G45560	CYP76C1	AT2G45560	Secondary metabolism	4.50684			4.50684	4.50684			4.50684
354	48106	AT1G74110	CYP78A10	AT1G74110	Secondary metabolism		4.41365		4.41365		4.41365		4.41365
356	50935	AT1G79370	CYP79C1	AT1G79370	Glucosinolate metabolism		4.62639		4.62639		4.62639		4.62639
359	159238	AT4G37310	CYP81H1	AT4G37310	Limonene and pinene degradation	4.23869			4.23869	4.23869			4.23869
360	166713	AT5G10600	CYP81K2	AT5G10600	Secondary metabolism	4.23974			4.23974	4.23974			4.23974
362	155932	AT4G31950	CYP82C3	AT4G31950	Secondary metabolism		4.24747		4.24747		4.24747		4.24747
363	39645	AT1G63700	CYP86A7	AT1G63710	Lipid metabolism	4.59325	6.81617		6.81617	4.59325	6.81617		6.81617	1
368	119597	AT3G56690	CYP94D2 - stilbenoid biosynthesis	AT3G56630	Limonene and pinene degradation		4.59186		4.59186		7.22775		7.22775
369	162361	AT5G02990	CYP96A13	AT5G02900	Oxidation-reduction						4.96347		4.96347	no LD
371	167948	AT5G12140	CYS1	AT5G12140	Defense response		7.83746		7.83746		7.83746		7.83746
372	198702	AT5G46150	DELTA-OAT	AT5G46180	Amino acid metabolism		6.54747		6.54747		6.37561		6.37561
373	7461	AT1G12840	DET3	AT1G12840	Phenylpropanoid metabolism		5.29626		5.29626		5.29626		5.29626
376	143050	AT4G15640	DXS/IAGLU	AT4G15560	Isoprenoid metabolism		5.68237		5.68237		7.91101	6.98215	7.91101
382	44122	AT1G68280	ENDO2	AT1G68290			4.58298		4.58298	4.08192	6.7532		6.7532
384	158535	AT4G36220	FAH1	AT2G34770	Lipid metabolism	4.07181			4.07181	5.25686	4.08995		5.25686
385	174850	AT5G22500	FAR1	AT5G22500	Aromatic compound metabolism	5.82314	4.55698	4.26258	5.82314	5.82314	4.55698	4.26258	5.82314	1
390	169199	AT5G14760	FIN4 - Aspartate biosynthesis	AT5G14760	Aromatic compound metabolism		6.66743		6.66743		6.66743		6.66743
392	165774	AT5G08650	FLS1	AT5G08640	Flavonoid metabolism						6.12432		6.12432	0.821
393	80132	AT2G47460	FUM1	AT2G47510	Secondary metabolism	4.29618	5.98423		5.98423	4.19338			4.19338
394	98783	AT3G26790	FUS3	AT3G26790	Isoprenoid metabolism		4.18584		4.18584		4.18584		4.18584
397	164945	AT5G07180	GA20OX3	AT5G07200	Isoprenoid metabolism		4.91431		4.91431	4.60002	8.27193	7.69514	8.27193
398	148902	AT4G21200	GA2OX8	AT4G21200	Isoprenoid metabolism		4.03817		4.03817		4.03817		4.03817
399	178539	AT5G25900	GA3	AT5G25900	Isoprenoid metabolism		4.47255		4.47255		4.47255		4.47255
400	149267	AT4G21690	GA3OX3	AT4G21690	Isoprenoid metabolism		5.2261		5.2261		5.2261		5.2261
401	9057	AT1G15620	GA4/IAA5	AT1G15550	Isoprenoid metabolism		6.02252		6.02252		6.55845	5.7016	6.55845
402	51578	AT1G80340	GA4H	AT1G80340	Isoprenoid metabolism		4.2148		4.2148		4.2148		4.2148
404	138665	AT4G12230	GAE5/ CYP706A4	AT4G12250	Carbohydrate metabolism	4.5129			4.5129		6.71048		6.71048
406	190084	AT5G38670	Galactose oxidase/kelch repeat superfamily protein	AT5G38670	Lipid metabolism			4.82706	4.82706			4.82706	4.82706
407	122192	AT3G60530	GATA4	AT3G60530	Aromatic compound metabolism		4.5749		4.5749		4.5749		4.5749
408	199945	AT5G47780	GAUT4	AT5G47780	Carbohydrate metabolism	4.07541	4.66184		4.66184	4.07541	4.66184		4.66184
409	50419	AT1G78670	GGH2	AT1G78680	Amino acid metabolism		4.73894		4.73894	4.0572	5.6559		5.6559
416	81995	AT3G03640	GLUC	AT3G03640	Glucosinolate metabolism	4.6289			4.6289	4.6289			4.6289
417	34033	AT1G56600	GolS2	AT1G56600	Carbohydrate metabolism		8.5555	4.81884	8.5555		8.5555	4.81884	8.5555
418	828	AT1G02310	GPAT2	AT1G02390	Lipid metabolism						6.86897		6.86897	no LD
419	86565	AT3G11410	GPAT5	AT3G11430	Phenylpropanoid metabolism					4.21814			4.21814	0.323
420	74799	AT2G38110	GPAT6	AT2G38110	Lipid metabolism	7.12519	5.85512	6.5033	7.12519	7.12519	5.85512	6.5033	7.12519
421	37715	AT1G61800	GPT2	AT1G61800	Carbohydrate metabolism	4.18787	5.02694	4.31318	5.02694	4.18787	5.02694	4.31318	5.02694
422	39427	AT1G63490	GPX8	AT1G63460	Oxidation-reduction		4.28078	4.00711	4.28078	4.92689	6.06119	4.48938	6.06119
423	66642	AT2G22840	GRF1	AT2G22840	Glucosinolate metabolism	9.7611	9.75899	9.00254	9.7611	9.7611	9.75899	9.00254	9.7611
425	129672	AT4G04970	GSL1 - Callose biosynthesis	AT4G04970	Carbohydrate metabolism		8.63219		8.63219		8.63219		8.63219
427	42325	AT1G66170	GSR2	AT1G66200	Amino acid metabolism		4.49933		4.49933	5.18466	7.0588		7.0588
428	70588	AT2G29525	GSTU1 - Gluthathione metabolism	AT2G29490	Secondary metabolism					5.47303	6.47406		6.47406	0.235
429	35609	AT1G59670	GSTU15	AT1G59670	Secondary metabolism	4.93275	6.21686		6.21686	4.93275	6.21686		6.21686
430	35632	AT1G59700	GSTU16	AT1G59700	Secondary metabolism		4.06035		4.06035		4.06035		4.06035
431	50273	AT1G78380	GSTU19	AT1G78380	Secondary metabolism	4.06443	4.12134		4.12134	4.06443	4.12134		4.12134
433	70570	AT2G29470	GSTU3	AT2G29470	Secondary metabolism	4.50718	4.60299		4.60299	4.50718	4.60299		4.60299
434	52938	AT2G02380	GSTZ2	AT2G02380	Secondary metabolism		6.02175		6.02175		6.02175		6.02175
435	71393	AT2G31260	HEMA3	AT2G31250	Secondary metabolism						5.01113		5.01113	0.408
436	49197	AT1G76490	HMGR1	AT1G76490	Isoprenoid metabolism		4.52041		4.52041		4.52041		4.52041
437	78336	AT2G43910	HOL1	AT2G43910	Glucosinolate metabolism	4.24364			4.24364	4.24364			4.24364
438	78354	AT2G43930	HOL2	AT2G43920	methyltransferase activity	6.79191	4.89057		6.79191	6.56346	4.75321		6.56346
439	141652	AT4G14570	IAA1	AT4G14560	Aromatic compound metabolism		5.05321		5.05321	4.22405	6.23869	5.03694	6.23869
443	210170	AT5G61730	IPK2BETA	AT5G61760	Aromatic compound metabolism	5.04302			5.04302	4.92058	4.14824		4.92058
446	173188	AT5G20030	IPT9	AT5G20040	Secondary metabolism	5.49913	8.57444		8.57444	6.7401			6.7401
449	93282	AT3G20820	JMJD5	AT3G20810	Oxidation-reduction	4.2616	5.16093		5.16093		7.5448		7.5448
451	69048	AT2G26660	KCS11	AT2G26640	Lipid metabolism	4.89945			4.89945		6.00647	5.53921	6.00647
453	51012	AT1G79470	KS1 (Diterpenoid biosynthesis)	AT1G79460	Isoprenoid metabolism	5.20704	5.54703	4.49316	5.54703	4.42326	4.74841	5.11739	5.11739
457	151092	AT4G23895	LACS4/UGE2	AT4G23850	Lipid metabolism		4.30061		4.30061		6.51175	6.51192	6.51192
460	9287	AT1G15880	LHCB6	AT1G15820	Metabolism							4.88976	4.88976	no LD
461	199534	AT5G47110	LIL3:2	AT5G47110	Isoprenoid metabolism		4.96981		4.96981		4.96981		4.96981
465	19923	AT1G31800	LUT5	AT1G31800	Isoprenoid metabolism		4.37327		4.37327		4.37327		4.37327
468	156384	AT4G32810	MAX4	AT4G32810	Isoprenoid metabolism		4.35708		4.35708		4.35708		4.35708
470	27385	AT1G44910	MCM2 - homologous recombination	AT1G44900		4.83773			4.83773	7.31101			7.31101
471	53024	AT2G02500	MCT	AT2G02500	Isoprenoid metabolism		4.36983		4.36983		4.36983		4.36983
472	39979	AT1G63970	MECPS	AT1G63970	Isoprenoid metabolism		6.23489		6.23489		6.23489		6.23489
474	89627	AT3G16000	MFP1	AT3G16000	Glucosinolate metabolism			5.88438	5.88438			5.88438	5.88438
475	125038	AT4G01220	MGP4	AT4G01220	Carbohydrate metabolism	5.26643	4.01693		5.26643	5.26643	4.01693		5.26643
478	78260	AT2G43790	MPK6	AT2G43790	Secondary metabolism	4.26318	6.96689		6.96689	4.26318	6.96689		6.96689
481	39920	AT1G63910	MYB103	AT1G63910	Phenylpropanoid metabolism		4.12702		4.12702		4.12702		4.12702
483	165270	AT5G07700	MYB76	AT5G07700	Secondary metabolism	4.07719			4.07719	4.07719			4.07719
486	163496	AT5G04410	NAC2	AT5G04410	Aromatic compound metabolism	4.66404			4.66404	4.66404			4.66404
489	89926	AT3G16390	NSP3	AT3G16390	Glucosinolate metabolism	4.13091			4.13091	4.13091			4.13091
490	89941	AT3G16410	NSP4	AT3G16410	Glucosinolate metabolism	4.33241			4.33241	4.33241			4.33241
492	121664	AT3G59760	OASC	AT3G59760	Amino acid metabolism		5.3229		5.3229		5.3229		5.3229
493	83797	AT3G06300	P4H2 - Arginine metabolism	AT3G06300	Oxidation-reduction		8.60206		8.60206		8.60206		8.60206
494	63705	AT2G17680	P4H5 AT2G17720	AT2G17720	Oxidation-reduction					4.41807	4.48123		4.48123	no LD
495	118915	AT3G55540	P5CS2 - Proline biosynthesis	AT3G55610	Amino acid metabolism		4.48108		4.48108	4.14092	6.00922		6.00922
498	74277	AT2G37040	PAL1	AT2G37040	Phenylpropanoid metabolism		4.0859		4.0859		4.0859		4.0859
500	110831	AT3G44900	PAO	AT3G44880	Secondary metabolism	4.87131	4.48286		4.87131		5.37814		5.37814
502	69211	AT2G26930	PDE277	AT2G26930	Isoprenoid metabolism		4.19271		4.19271		4.19271		4.19271
503	147270	AT4G19410	Pectinacyltransferase	AT4G19410	cytoskeleton organization		5.91423		5.91423		5.91423		5.91423
504	212562	AT5G65690	PEPCK	AT5G65690	Secondary metabolism	4.21385	5.3914		5.3914	4.21385	5.3914		5.3914
508	152596	AT4G26270	PFK3	AT4G26270	Secondary metabolism		5.09964		5.09964		5.09964		5.09964
509	77149	AT2G41850	PGAZAT	AT2G41850	Carbohydrate metabolism	5.34791			5.34791	5.34791			5.34791
510	51104	AT1G79550	PGK	AT1G79550	Secondary metabolism	4.54751	6.80302		6.80302	4.54751	6.80302		6.80302
511	50068	AT1G78050	PGM	AT1G78050	Carbohydrate metabolism		4.84175		4.84175		4.84175		4.84175
512	16849	AT1G28080	PGP14	AT1G28010	Response to hormone						4.73279	5.51528	5.51528	no LD
516	112699	AT3G46950	PHS2	AT3G46970	Secondary metabolism					4.00403	5.10724	4.47001	5.10724	0.305
517	143783	AT4G16250	PHYD	AT4G16250	Aromatic compound metabolism	4.75616	4.75893		4.75893	4.75616	4.75893		4.75893
518	165932	AT5G09350	PI4KBETA2	AT5G09350	Lipid metabolism		7.38284		7.38284		7.38284		7.38284
520	88438	AT3G14310	PME3	AT3G14310	Carbohydrate metabolism	4.99943	6.39091		6.39091	4.99943	6.39091		6.39091
521	113269	AT3G47520	pNAD-MDH	AT3G47520	Secondary metabolism	4.66818			4.66818	4.66818			4.66818
522	2870	AT1G05850	POM1	AT1G05850	Phenylpropanoid metabolism		5.35206		5.35206		5.35206		5.35206
524	128969	AT4G04547	PRH19 glucosinolate biosynthesis	AT4G04610	Amino acid metabolism	4.49575	5.39486		5.39486	8.19783	10.2925		10.2925
525	8785	AT1G15090	PSS1	AT1G15110	Lipid metabolism		4.00529		4.00529		6.26685	5.70049	6.26685
526	170914	AT5G17230	PSY	AT5G17230	Isoprenoid metabolism	4.01877		5.38325	5.38325	4.01877		5.38325	5.38325
529	53443	AT2G02990	RNS1	AT2G02990	Flavonoid metabolism		4.04064		4.04064		4.04064		4.04064
530	194210	AT5G43020	RPT4A	AT5G43010	Aromatic compound metabolism					8.45564	6.61791	4.40966	8.45564	no LD
531	173364	AT5G20250	RS6	AT5G20250	Carbohydrate metabolism	5.75164	4.60475		5.75164	5.75164	4.60475		5.75164
533	173350	AT5G20230	SAG14	AT5G20230	Phenylpropanoid metabolism	4.20893			4.20893	4.20893			4.20893
534	126307	AT4G02380	SAG21	AT4G02380	Response to hormone	7.4379	4.09812		7.4379	7.4379	4.09812		7.4379
537	47657	AT1G73280	scpl3	AT1G73280	Secondary metabolism	4.23184			4.23184	4.23184			4.23184
538	47650	AT1G73270	scpl6	AT1G73270	Secondary metabolism		5.72577		5.72577		5.72577		5.72577
540	76353	AT2G40700	SFD1 Indole glucosinolate breakdown	AT2G40690	Lipid metabolism					5.88022			5.88022	0.577
544	166031	AT5G09640	SNG2	AT5G09640	Phenylpropanoid metabolism	4.44115	4.6919		4.6919	4.44115	4.6919		4.6919
545	44800	AT1G69220	FLN2	AT1G69200	Carbohydrate metabolism					6.36272	5.10464		6.36272	0.866
546	9935	AT1G17050	SPS2	AT1G17050	Isoprenoid metabolism		4.07643		4.07643		4.07643		4.07643
548	145982	AT4G18220	SS4/ PHYE/ KAT2	AT4G18240	Carbohydrate metabolism		6.03611	5.48402	6.03611		7.20997	6.64334	7.20997
550	13722	AT1G22710	SUT1	AT1G22710	Carbohydrate metabolism		5.08897		5.08897		5.08897		5.08897
555	200177	AT5G48010	THAS1	AT5G48010	Isoprenoid metabolism	4.50627			4.50627	4.50627			4.50627
556	81075	AT3G02130	TOAD2	AT3G02130	Phenylpropanoid metabolism	4.18741			4.18741	4.18741			4.18741
557	30446	AT1G50030	TOR	AT1G50030	Secondary metabolism	4.27136			4.27136	4.27136			4.27136
558	50113	AT1G78090	TPPB	AT1G78090	Carbohydrate metabolism	4.26253			4.26253	4.26253			4.26253
559	37577	AT1G61680	TPS14	AT1G61680	Isoprenoid metabolism	4.05642	4.4679		4.4679	4.05642	4.4679		4.4679
561	14626	AT1G23870	TPS9	AT1G23870	Carbohydrate metabolism	4.48843			4.48843	4.48843			4.48843
562	25999	AT1G42700	transposable elements	AT1G42700		4.48183	5.06285	7.25826	7.25826	4.48183	5.06285	7.25826	7.25826
564	201804	AT5G49720	TSD1	AT5G49720	Carbohydrate metabolism	4.73708	7.51407		7.51407	4.73708	7.51407		7.51407
565	193875	AT5G42800	TT3	AT5G42800	Flavonoid metabolism	4.07072			4.07072	4.07072			4.07072
567	210202	AT5G61780	Tudor2	AT5G61780	Isoprenoid metabolism	4.05846			4.05846	4.05846			4.05846
568	195121	AT5G43600	UAH (ureide catabolism)	AT5G43600	Metabolism		4.35799	5.08942	5.08942		4.35799	5.08942	5.08942
570	93986	AT3G21690	UGT71B1	AT3G21750	Phenylpropanoid metabolism					6.27407	4.81615		6.27407	no LD
572	3579	AT1G07250	UGT71C4	AT1G07250	Flavonoid metabolism		5.09961		5.09961		5.09961		5.09961
573	70693	AT2G29730	UGT71D1	AT2G29730	Flavonoid metabolism		4.54095		4.54095		4.54095		4.54095
574	124825	AT4G01020	UGT72B1	AT4G01070	Flavonoid metabolism						4.65903	5.09001	5.09001	0.225
575	14847	AT1G24100	UGT74B1	AT1G24100	Glucosinolate metabolism	4.02713			4.02713	4.02713			4.02713
576	2730	AT1G05680	UGT74E2	AT1G05680	Flavonoid metabolism		4.2029		4.2029		4.2029		4.2029
580	142900	AT4G15500	UGT84A4	AT4G15500	Flavonoid metabolism		4.24065		4.24065		4.24065		4.24065
581	13499	AT1G22380	UGT85A3	AT1G22380	Flavonoid metabolism		6.33938		6.33938		6.33938		6.33938
583	85933	AT3G10560	UNE9	AT3G10560	Secondary metabolism	4.36741			4.36741	4.36741			4.36741
584	80261	AT2G47620	UXS4	AT2G47650	Aromatic compound metabolism	4.32898	8.05333		8.05333	5.31852	6.39762	4.14146	6.39762
585	156362	AT4G32770	VTE1	AT4G32770	Isoprenoid metabolism	4.21289			4.21289	4.21289			4.21289
586	12738	AT1G21220	WAK4	AT1G21210			4.35027		4.35027	6.74455			6.74455
587	52560	AT2G01840	WOL1	AT2G01830	Response to hormone		9.77976		9.77976	7.48306	4.10206		7.48306
588	12361	AT1G20710	WOX13B	AT1G20710	Aromatic compound metabolism		4.61362	5.26794	5.26794		4.61362	5.26794	5.26794
589	197038	AT5G45050	WRKY16	AT5G45050	Aromatic compound metabolism		7.54135	4.10314	7.54135		7.54135	4.10314	7.54135
591	166205	AT5G09880	CESA5	AT5G09870	Carbohydrate metabolism						6.33295		6.33295	0.589
592	211822	AT5G64570	XYL4	AT5G64570	Aromatic compound metabolism	4.00338			4.00338	4.00338			4.00338
593	164975	AT5G07200	YAP169	AT5G07200	Isoprenoid metabolism		4.91431		4.91431		4.91431		4.91431
594	178326	AT5G25615	YUC6	AT5G25620	Oxidation-reduction		7.41041		7.41041		8.11528		8.11528
597	169494	AT5G15210	ZHD8	AT5G15210	Glucosinolate metabolism	4.70518			4.70518	4.70518			4.70518
598	151937	AT4G25310	Flavonoid metabolism	AT4G25310	Flavonoid metabolism	5.11112	6.28588		6.28588	5.11112	6.28588		6.28588
599	141015	AT4G14090	Flavonoid metabolism	AT4G14090	Flavonoid metabolism	4.32111	4.12604		4.32111	4.32111	4.12604		4.32111
600	100535	AT3G28430	Flavonoid metabolism	AT3G28430	Flavonoid metabolism	4.61839	6.0991	4.22047	6.0991	4.61839	6.0991	4.22047	6.0991
608	164234	AT5G05890	Flavonoid metabolism	AT5G05890	Flavonoid metabolism	4.02944	4.76377		4.76377	4.02944	4.76377		4.76377
614	151932	AT4G25300	Flavonoid metabolism	AT4G25300	Flavonoid metabolism		6.21872		6.21872		6.21872		6.21872
615	164229	AT5G05880	Flavonoid metabolism	AT5G05880	Flavonoid metabolism		4.62795		4.62795		4.62795		4.62795
624	168528	AT5G13420	Phenylpropanoid metabolism	AT5G13420	Phenylpropanoid metabolism	4.70476	4.91272		4.91272	4.70476	4.91272		4.91272
627	12178	AT1G20490	Phenylpropanoid metabolism	AT1G20490	Phenylpropanoid metabolism	5.10955	5.65143	4.55809	5.65143	5.10955	5.65143	4.55809	5.65143
629	12191	AT1G20500	Phenylpropanoid metabolism	AT1G20500	Phenylpropanoid metabolism	4.21361	4.36571		4.36571	4.21361	4.36571		4.36571
630	12169	AT1G20480	Phenylpropanoid metabolism	AT1G20480	Phenylpropanoid metabolism	4.04547	7.06546		7.06546	4.04547	7.06546		7.06546
631	155086	AT4G30470	Phenylpropanoid metabolism	AT4G30470	Phenylpropanoid metabolism		5.14694		5.14694		5.14694		5.14694
632	147200	AT4G19370	Phenylpropanoid metabolism	AT4G19370	Phenylpropanoid metabolism		4.75453		4.75453		4.75453		4.75453
635	76848	AT2G41480	Phenylpropanoid metabolism	AT2G41480	Phenylpropanoid metabolism		5.33253		5.33253		5.33253		5.33253
636	192130	AT5G41040	Phenylpropanoid metabolism	AT5G41040	Phenylpropanoid metabolism	5.83061			5.83061	5.83061			5.83061
642	75500	AT2G39430	Phenylpropanoid metabolism	AT2G39430	Phenylpropanoid metabolism	4.48321			4.48321	4.48321			4.48321
645	137148	AT4G11180	VHA-E1	AT4G11150	Aromatic compound metabolism						4.40805		4.40805	0.683
650	42210	AT1G66020	Isopropenoid metabolism	AT1G66020	Isoprenoid metabolism	5.25149	6.33404		6.33404	5.25149	6.33404		6.33404
651	20040	AT1G31910	Isopropenoid metabolism	AT1G31910	Isoprenoid metabolism	4.16095			4.16095	4.16095			4.16095
652	88654	AT3G14540	Isopropenoid metabolism	AT3G14540	Isoprenoid metabolism	4.16017	4.84285		4.84285	4.16017	4.84285		4.84285
653	148189	AT4G20200	Isopropenoid metabolism	AT4G20200	Isoprenoid metabolism	4.93455			4.93455	4.93455			4.93455
655	34382	AT1G57770	Isopropenoid metabolism	AT1G57770	Isoprenoid metabolism	4.16557	4.31775	4.47705	4.47705	4.16557	4.31775	4.47705	4.47705
658	102016	AT3G29430	Isopropenoid metabolism	AT3G29360	Aromatic compound metabolism	4.70166	4.53014		4.70166	4.3946	4.62407		4.62407
670	196523	AT5G44630	Isopropenoid metabolism	AT5G44630	Isoprenoid metabolism		4.28276		4.28276		4.28276		4.28276
673	165719	AT5G08570	Carbohydrate metabolism	AT5G08570	Secondary metabolism	4.5968	6.34596		6.34596	4.5968	6.34596		6.34596
674	75591	AT2G39640	Carbohydrate metabolism	AT2G39640	Carbohydrate metabolism	4.93676			4.93676	4.93676			4.93676
675	168265	AT5G12960	Carbohydrate metabolism	AT5G12960	Carbohydrate metabolism	4.19481	7.86737		7.86737	4.19481	7.86737		7.86737
677	191732	AT5G40610	Carbohydrate metabolism	AT5G40610	Lipid metabolism	5.84962			5.84962	5.84962			5.84962
678	161020	AT5G01260	Carbohydrate metabolism	AT5G01260	Carbohydrate metabolism	4.42358	4.14238		4.42358	4.42358	4.14238		4.42358
679	213999	AT5G67540	Carbohydrate metabolism	AT5G67540	Carbohydrate metabolism	4.14167	4.10058		4.14167	4.14167	4.10058		4.14167
681	72476	AT2G33160	Carbohydrate metabolism	AT2G33160	Carbohydrate metabolism		6.18738		6.18738		6.18738		6.18738
683	84115	AT3G06830	Carbohydrate metabolism	AT3G06830	Carbohydrate metabolism		7.07078	4.45365	7.07078		7.07078	4.45365	7.07078
687	147740	AT4G19730	Carbohydrate metabolism	AT4G19730	Carbohydrate metabolism	4.11356	9.26614		9.26614	4.11356	9.26614		9.26614
689	120094	AT3G57420	Carbohydrate metabolism	AT3G57420	Carbohydrate metabolism		5.50099		5.50099		5.50099		5.50099
690	163425	AT5G04310	Carbohydrate metabolism	AT5G04310	Carbohydrate metabolism	4.34122	4.20255		4.34122	4.34122	4.20255		4.34122
692	37640	AT1G61730	Glucosinolate metabolism	AT1G61730	Glucosinolate metabolism		4.06693		4.06693		4.06693		4.06693
693	149741	AT4G22212	K2/3	AT4G22200	Response to hormone		4.91647		4.91647	4.37363	4.61682	7.09861	7.09861
694	24370	AT1G36180	ACC2	AT1G36180	Lipid metabolism	4.37112	7.42196		7.42196	4.37112	7.42196		7.42196
695	149787	AT4G22260	IM1	AT4G22260	Isoprenoid metabolism	4.68557			4.68557	4.68557			4.68557
696	105339	AT3G32030	Isopropenoid metabolism	AT3G32030	Isoprenoid metabolism		4.06587		4.06587		4.06587		4.06587
697	72688	AT2G33590	Phenylpropanoid metabolism	AT2G33590	Phenylpropanoid metabolism	5.52136	4.36738		5.52136	5.52136	4.36738		5.52136

## Sheet: LCMS - MSClust clusters
peak#	scan	ret.time	mass	cluster round	clusterId	round_ID	centrotype	membership	rt	mass	Scan NR	Ret(umin)	Mass(uD)
32	44	669133	188913116	1	1	1_1	43	0.977326	0.669133	188.913	44	669133	188913116
34	44	669133	232902344	1	1	1_1	43	0.899517	0.669133	232.902	44	669133	232902344
36	45	684900	100003914	1	1	1_1	43	0.97386	0.6849	100.004	45	684900	100003914
39	45	684900	134993164	1	1	1_1	43	0.959924	0.6849	134.993	45	684900	134993164
43	45	684900	178983658	1	1	1_1	43	0.999955	0.6849	178.984	45	684900	178983658
46	45	684900	200964874	1	1	1_1	43	0.945307	0.6849	200.965	45	684900	200964874
920	56	854027	208936310	1	10	1_10	950	0.897049	0.854027	208.936	56	854027	208936310
950	56	854027	306939209	1	10	1_10	950	0.999955	0.854027	306.939	56	854027	306939209
951	56	854027	308936676	1	10	1_10	950	0.936045	0.854027	308.937	56	854027	308936676
953	56	854027	309887878	1	10	1_10	950	0.881424	0.854027	309.888	56	854027	309887878
958	56	854027	322916748	1	10	1_10	950	0.878998	0.854027	322.917	56	854027	322916748
975	56	854027	393849365	1	10	1_10	950	0.962094	0.854027	393.849	56	854027	393849365
1001	56	854027	494800995	1	10	1_10	950	0.885082	0.854027	494.801	56	854027	494800995
1082	57	869283	193959641	1	10	1_10	950	0.859219	0.869283	193.96	57	869283	193959641
1139	57	869283	511791107	1	10	1_10	950	0.852852	0.869283	511.791	57	869283	511791107
3953	198	3026987	223024658	1	100	1_100	3958	0.97712	3.02699	223.025	198	3026987	223024658
3954	198	3026987	239019531	1	100	1_100	3958	0.997802	3.02699	239.02	198	3026987	239019531
3956	198	3026987	266006500	1	100	1_100	3958	0.996379	3.02699	266.007	198	3026987	266006500
3957	198	3026987	267014374	1	100	1_100	3958	0.999175	3.02699	267.014	198	3026987	267014374
3958	198	3026987	268017700	1	100	1_100	3958	0.999955	3.02699	268.018	198	3026987	268017700
3961	198	3026987	299004089	1	100	1_100	3958	0.988068	3.02699	299.004	198	3026987	299004089
3966	198	3026987	535036438	1	100	1_100	3958	0.885105	3.02699	535.036	198	3026987	535036438
3968	198	3026987	551031250	1	100	1_100	3958	0.984168	3.02699	551.031	198	3026987	551031250
3972	199	3042507	264998749	1	100	1_100	3958	0.996406	3.04251	264.999	199	3042507	264998749
3973	199	3042507	280993591	1	100	1_100	3958	0.983467	3.04251	280.994	199	3042507	280993591
3974	199	3042507	284012634	1	100	1_100	3958	0.99689	3.04251	284.013	199	3042507	284012634
3990	202	3089220	517156067	1	101	1_101	3990	0.999955	3.08922	517.156	202	3089220	517156067
4014	204	3120250	563161011	1	101	1_101	3990	0.924209	3.12025	563.161	204	3120250	563161011
4010	204	3120250	488033264	1	102	1_102	4036	0.888417	3.12025	488.033	204	3120250	488033264
4015	204	3120250	886156616	1	102	1_102	4036	0.924958	3.12025	886.157	204	3120250	886156616
4027	205	3135650	518962769	1	102	1_102	4036	0.956506	3.13565	518.963	205	3135650	518962769
4029	205	3135650	863081116	1	102	1_102	4036	0.857187	3.13565	863.081	205	3135650	863081116
4033	206	3151190	420046478	1	102	1_102	4036	0.99892	3.15119	420.046	206	3151190	420046478
4034	206	3151190	421049530	1	102	1_102	4036	0.999677	3.15119	421.05	206	3151190	421049530
4035	206	3151190	422041901	1	102	1_102	4036	0.999353	3.15119	422.042	206	3151190	422041901
4036	206	3151190	423044922	1	102	1_102	4036	0.999955	3.15119	423.045	206	3151190	423044922
4037	206	3151190	841099243	1	102	1_102	4036	0.964076	3.15119	841.099	206	3151190	841099243
4041	207	3166490	424037048	1	102	1_102	4036	0.9843	3.16649	424.037	207	3166490	424037048
4046	207	3166490	842102722	1	102	1_102	4036	0.867964	3.16649	842.103	207	3166490	842102722
4048	207	3166490	858125732	1	102	1_102	4036	0.93847	3.16649	858.126	207	3166490	858125732
4049	207	3166490	888151672	1	102	1_102	4036	0.89252	3.16649	888.152	207	3166490	888151672
4079	211	3228483	321038544	1	103	1_103	4079	0.850636	3.22848	321.039	211	3228483	321038544
4068	210	3213117	571044006	1	104	1_104	4077	0.924403	3.21312	571.044	210	3213117	571044006
4075	211	3228483	285016602	1	104	1_104	4077	0.987112	3.22848	285.017	211	3228483	285016602
4076	211	3228483	286022644	1	104	1_104	4077	0.996496	3.22848	286.023	211	3228483	286022644
4077	211	3228483	287013855	1	104	1_104	4077	0.999955	3.22848	287.014	211	3228483	287013855
4094	212	3244090	571086731	1	104	1_104	4077	0.852879	3.24409	571.087	212	3244090	571086731
4119	215	3290432	285062256	1	105	1_105	4121	0.98679	3.29043	285.062	215	3290432	285062256
4120	215	3290432	286063507	1	105	1_105	4121	0.98856	3.29043	286.064	215	3290432	286063507
4121	215	3290432	287064636	1	105	1_105	4121	0.999955	3.29043	287.065	215	3290432	287064636
4133	216	3305872	332070251	1	105	1_105	4121	0.975507	3.30587	332.07	216	3305872	332070251
4138	216	3305872	572134460	1	105	1_105	4121	0.97926	3.30587	572.134	216	3305872	572134460
4117	215	3290432	175024902	1	106	1_106	4131	0.982014	3.29043	175.025	215	3290432	175024902
4118	215	3290432	187024841	1	106	1_106	4131	0.938588	3.29043	187.025	215	3290432	187024841
4131	216	3305872	129019440	1	106	1_106	4131	0.999955	3.30587	129.019	216	3305872	129019440
4142	217	3321475	143035019	1	106	1_106	4131	0.93979	3.32147	143.035	217	3321475	143035019
4151	218	3336947	180038712	1	107	1_107	4151	0.999955	3.33695	180.039	218	3336947	180038712
4153	218	3336947	208031860	1	107	1_107	4151	0.982422	3.33695	208.032	218	3336947	208031860
4154	218	3336947	226043259	1	107	1_107	4151	0.978452	3.33695	226.043	218	3336947	226043259
4159	218	3336947	451087860	1	107	1_107	4151	0.889401	3.33695	451.088	218	3336947	451087860
4163	219	3352282	237003784	1	108	1_108	4163	0.999955	3.35228	237.004	219	3352282	237003784
4165	219	3352282	252998688	1	108	1_108	4163	0.998942	3.35228	252.999	219	3352282	252998688
4185	222	3398633	325138794	1	109	1_109	4185	0.999955	3.39863	325.139	222	3398633	325138794
4197	223	3414130	423060669	1	109	1_109	4185	0.970493	3.41413	423.061	223	3414130	423060669
4198	223	3414130	647278564	1	109	1_109	4185	0.982932	3.41413	647.279	223	3414130	647278564
4202	224	3429493	323136780	1	109	1_109	4185	0.903695	3.42949	323.137	224	3429493	323136780
4204	224	3429493	324139679	1	109	1_109	4185	0.906626	3.42949	324.14	224	3429493	324139679
1015	56	854027	566748230	1	11	1_11	1246	0.886821	0.854027	566.748	56	854027	566748230
1106	57	869283	348869537	1	11	1_11	1246	0.947058	0.869283	348.87	57	869283	348869537
1129	57	869283	449821808	1	11	1_11	1246	0.965541	0.869283	449.822	57	869283	449821808
1132	57	869283	465792755	1	11	1_11	1246	0.986718	0.869283	465.793	57	869283	465792755
1151	57	869283	568743896	1	11	1_11	1246	0.902622	0.869283	568.744	57	869283	568743896
1198	58	884413	162939056	1	11	1_11	1246	0.957796	0.884413	162.939	58	884413	162939056
1199	58	884413	164937561	1	11	1_11	1246	0.95894	0.884413	164.938	58	884413	164937561
1200	58	884413	164944870	1	11	1_11	1246	0.939737	0.884413	164.945	58	884413	164944870
1216	58	884413	225926422	1	11	1_11	1246	0.857621	0.884413	225.926	58	884413	225926422
1228	58	884413	263890717	1	11	1_11	1246	0.959548	0.884413	263.891	58	884413	263890717
1229	58	884413	265890320	1	11	1_11	1246	0.950774	0.884413	265.89	58	884413	265890320
1246	58	884413	364843628	1	11	1_11	1246	0.999955	0.884413	364.844	58	884413	364843628
1247	58	884413	366842865	1	11	1_11	1246	0.996207	0.884413	366.843	58	884413	366842865
1265	58	884413	467793823	1	11	1_11	1246	0.977406	0.884413	467.794	58	884413	467793823
4211	226	3460427	386130646	1	111	1_111	4213	0.869903	3.46043	386.131	226	3460427	386130646
4213	226	3460427	648279846	1	111	1_111	4213	0.914894	3.46043	648.28	226	3460427	648279846
4246	232	3553237	655163879	1	112	1_112	4259	0.915029	3.55324	655.164	232	3553237	655163879
4259	234	3584167	619187317	1	112	1_112	4259	0.999955	3.58417	619.187	234	3584167	619187317
4260	234	3584167	665192383	1	112	1_112	4259	0.989277	3.58417	665.192	234	3584167	665192383
4266	235	3599543	667198181	1	112	1_112	4259	0.957439	3.59954	667.198	235	3599543	667198181
4267	235	3599543	682182861	1	112	1_112	4259	0.957511	3.59954	682.183	235	3599543	682182861
4299	238	3645898	315071747	1	114	1_114	4299	0.913678	3.6459	315.072	238	3645898	315071747
4304	238	3645898	361077148	1	114	1_114	4299	0.904669	3.6459	361.077	238	3645898	361077148
4314	239	3661417	378067322	1	114	1_114	4299	0.867926	3.66142	378.067	239	3661417	378067322
4280	237	3630468	255050751	1	115	1_115	4296	0.990839	3.63047	255.051	237	3630468	255050751
4296	238	3645898	256054108	1	115	1_115	4296	0.999955	3.6459	256.054	238	3645898	256054108
4300	238	3645898	318046356	1	115	1_115	4296	0.932605	3.6459	318.046	238	3645898	318046356
4335	241	3692188	494084656	1	116	1_116	4336	0.993697	3.69219	494.085	241	3692188	494084656
4336	241	3692188	495085968	1	116	1_116	4336	0.999955	3.69219	495.086	241	3692188	495085968
4337	241	3692188	496078186	1	116	1_116	4336	0.998826	3.69219	496.078	241	3692188	496078186
4329	241	3692188	293124817	1	117	1_117	4331	0.998128	3.69219	293.125	241	3692188	293124817
4330	241	3692188	294127014	1	117	1_117	4331	0.983504	3.69219	294.127	241	3692188	294127014
4331	241	3692188	337115204	1	117	1_117	4331	0.999955	3.69219	337.115	241	3692188	337115204
4341	242	3707715	267063904	1	118	1_118	4341	0.999955	3.70771	267.064	242	3707715	267063904
4342	242	3707715	268066956	1	118	1_118	4341	0.931958	3.70771	268.067	242	3707715	268066956
4384	244	3738770	715124451	1	118	1_118	4341	0.905831	3.73877	715.124	244	3738770	715124451
1335	58	884413	791039001	1	12	1_12	1335	0.852181	0.884413	791.039	58	884413	791039001
4389	245	3754222	98955933	1	120	1_120	4434	0.910459	3.75422	98.9559	245	3754222	98955933
4400	245	3754222	669093628	1	120	1_120	4434	0.925593	3.75422	669.094	245	3754222	669093628
4410	246	3769577	317995056	1	120	1_120	4434	0.990832	3.76958	317.995	246	3769577	317995056
4412	246	3769577	450053253	1	120	1_120	4434	0.997684	3.76958	450.053	246	3769577	450053253
4415	246	3769577	497054443	1	120	1_120	4434	0.983834	3.76958	497.054	246	3769577	497054443
4417	246	3769577	670083496	1	120	1_120	4434	0.987137	3.76958	670.083	246	3769577	670083496
4420	246	3769577	797146118	1	120	1_120	4434	0.953785	3.76958	797.146	246	3769577	797146118
4422	246	3769577	913145935	1	120	1_120	4434	0.96917	3.76958	913.146	246	3769577	913145935
4423	246	3769577	914134338	1	120	1_120	4434	0.943859	3.76958	914.134	246	3769577	914134338
4425	246	3769577	917102173	1	120	1_120	4434	0.913121	3.76958	917.102	246	3769577	917102173
4428	246	3769577	969209778	1	120	1_120	4434	0.874124	3.76958	969.21	246	3769577	969209778
4434	247	3785082	447053589	1	120	1_120	4434	0.999955	3.78508	447.054	247	3785082	447053589
4436	247	3785082	448059784	1	120	1_120	4434	0.999944	3.78508	448.06	247	3785082	448059784
4437	247	3785082	449051422	1	120	1_120	4434	0.999952	3.78508	449.051	247	3785082	449051422
4438	247	3785082	463051147	1	120	1_120	4434	0.998571	3.78508	463.051	247	3785082	463051147
4440	247	3785082	495033813	1	120	1_120	4434	0.946912	3.78508	495.034	247	3785082	495033813
4443	247	3785082	546025391	1	120	1_120	4434	0.895491	3.78508	546.025	247	3785082	546025391
4455	248	3800608	96960594	1	120	1_120	4434	0.989445	3.80061	96.9606	248	3800608	96960594
4459	248	3800608	479041412	1	120	1_120	4434	0.995251	3.80061	479.041	248	3800608	479041412
4461	248	3800608	545023560	1	120	1_120	4434	0.965898	3.80061	545.024	248	3800608	545023560
4464	248	3800608	668092224	1	120	1_120	4434	0.996451	3.80061	668.092	248	3800608	668092224
4465	248	3800608	895120239	1	120	1_120	4434	0.98443	3.80061	895.12	248	3800608	895120239
4466	248	3800608	912135620	1	120	1_120	4434	0.972498	3.80061	912.136	248	3800608	912135620
4467	248	3800608	940175537	1	120	1_120	4434	0.897806	3.80061	940.176	248	3800608	940175537
4468	248	3800608	941182434	1	120	1_120	4434	0.894929	3.80061	941.182	248	3800608	941182434
4482	250	3831525	789187012	1	121	1_121	4488	0.866259	3.83153	789.187	250	3831525	789187012
4488	252	3862575	389132721	1	121	1_121	4488	0.999955	3.86258	389.133	252	3862575	389132721
4489	252	3862575	431118866	1	121	1_121	4488	0.950606	3.86258	431.119	252	3862575	431118866
4490	252	3862575	431155518	1	121	1_121	4488	0.929454	3.86258	431.156	252	3862575	431155518
4504	253	3878077	377098541	1	121	1_121	4488	0.970995	3.87808	377.099	253	3878077	377098541
4505	253	3878077	379097626	1	121	1_121	4488	0.971501	3.87808	379.098	253	3878077	379097626
4507	253	3878077	387127533	1	121	1_121	4488	0.976495	3.87808	387.128	253	3878077	387127533
4508	253	3878077	388128387	1	121	1_121	4488	0.978034	3.87808	388.128	253	3878077	388128387
4509	253	3878077	404120880	1	121	1_121	4488	0.9482	3.87808	404.121	253	3878077	404120880
4520	254	3893708	359097717	1	121	1_121	4488	0.882869	3.89371	359.098	254	3893708	359097717
4496	253	3878077	189077698	1	122	1_122	4496	0.999955	3.87808	189.078	253	3878077	189077698
4497	253	3878077	233065689	1	122	1_122	4496	0.997657	3.87808	233.066	253	3878077	233065689
4551	255	3909173	493060852	1	123	1_123	4552	0.967044	3.90917	493.061	255	3909173	493060852
4552	255	3909173	494062408	1	123	1_123	4552	0.999955	3.90917	494.062	255	3909173	494062408
4548	255	3909173	397044159	1	124	1_124	4555	0.952999	3.90917	397.044	255	3909173	397044159
4555	256	3924733	301081085	1	124	1_124	4555	0.999955	3.92473	301.081	256	3924733	301081085
4567	257	3940157	299077911	1	124	1_124	4555	0.991626	3.94016	299.078	257	3940157	299077911
4568	257	3940157	300078949	1	124	1_124	4555	0.992315	3.94016	300.079	257	3940157	300078949
4569	257	3940157	335053711	1	124	1_124	4555	0.984464	3.94016	335.054	257	3940157	335053711
4570	257	3940157	337050659	1	124	1_124	4555	0.894772	3.94016	337.051	257	3940157	337050659
4571	257	3940157	362074707	1	124	1_124	4555	0.965132	3.94016	362.075	257	3940157	362074707
4572	257	3940157	367063232	1	124	1_124	4555	0.952326	3.94016	367.063	257	3940157	367063232
4573	257	3940157	389072876	1	124	1_124	4555	0.939661	3.94016	389.073	257	3940157	389072876
4574	257	3940157	399000732	1	124	1_124	4555	0.991125	3.94016	399.001	257	3940157	399000732
4577	257	3940157	599159241	1	124	1_124	4555	0.988104	3.94016	599.159	257	3940157	599159241
4578	257	3940157	600164185	1	124	1_124	4555	0.9808	3.94016	600.164	257	3940157	600164185
4609	262	4017643	285062225	1	126	1_126	4630	0.983881	4.01764	285.062	262	4017643	285062225
4610	262	4017643	286064087	1	126	1_126	4630	0.987592	4.01764	286.064	262	4017643	286064087
4616	262	4017643	585145569	1	126	1_126	4630	0.972149	4.01764	585.146	262	4017643	585145569
4619	263	4033154	153019150	1	126	1_126	4630	0.867978	4.03315	153.019	263	4033154	153019150
4630	263	4033154	287065002	1	126	1_126	4630	0.999955	4.03315	287.065	263	4033154	287065002
4633	263	4033154	384986237	1	126	1_126	4630	0.973744	4.03315	384.986	263	4033154	384986237
4641	264	4048588	353048645	1	126	1_126	4630	0.872094	4.04859	353.049	264	4048588	353048645
4646	264	4048588	533140808	1	126	1_126	4630	0.904814	4.04859	533.141	264	4048588	533140808
4647	264	4048588	571129883	1	126	1_126	4630	0.950693	4.04859	571.13	264	4048588	571129883
4606	262	4017643	195029694	1	127	1_127	4626	0.97716	4.01764	195.03	262	4017643	195029694
4622	263	4033154	223024460	1	127	1_127	4626	0.996182	4.03315	223.024	263	4033154	223024460
4624	263	4033154	224027908	1	127	1_127	4626	0.983762	4.03315	224.028	263	4033154	224027908
4626	263	4033154	241035110	1	127	1_127	4626	0.999955	4.03315	241.035	263	4033154	241035110
4652	265	4064057	239019470	1	127	1_127	4626	0.87353	4.06406	239.019	265	4064057	239019470
4607	262	4017643	224075516	1	128	1_128	4623	0.962123	4.01764	224.076	262	4017643	224075516
4623	263	4033154	223072189	1	128	1_128	4623	0.999955	4.03315	223.072	263	4033154	223072189
4629	263	4033154	269077576	1	128	1_128	4623	0.989558	4.03315	269.078	263	4033154	269077576
4675	268	4110462	369140503	1	129	1_129	4685	0.992599	4.11046	369.141	268	4110462	369140503
4684	269	4125977	359110992	1	129	1_129	4685	0.864175	4.12598	359.111	269	4125977	359110992
4685	269	4125977	370142944	1	129	1_129	4685	0.999955	4.12598	370.143	269	4125977	370142944
4686	269	4125977	386129883	1	129	1_129	4685	0.884831	4.12598	386.13	269	4125977	386129883
4688	269	4125977	434093719	1	130	1_130	4697	0.990487	4.12598	434.094	269	4125977	434093719
4692	269	4125977	461093231	1	130	1_130	4697	0.917476	4.12598	461.093	269	4125977	461093231
4695	270	4141460	371096436	1	130	1_130	4697	0.999841	4.14146	371.096	270	4141460	371096436
4697	270	4141460	372101349	1	130	1_130	4697	0.999955	4.14146	372.101	270	4141460	372101349
4699	270	4141460	407074554	1	130	1_130	4697	0.885441	4.14146	407.075	270	4141460	407074554
4702	271	4156988	418106903	1	131	1_131	4702	0.999955	4.15699	418.107	271	4156988	418106903
4710	272	4172606	417104889	1	131	1_131	4702	0.997559	4.17261	417.105	272	4172606	417104889
4719	274	4203595	223072235	1	132	1_132	4728	0.983079	4.20359	223.072	274	4203595	223072235
4720	274	4203595	224075546	1	132	1_132	4728	0.990368	4.20359	224.076	274	4203595	224075546
4722	274	4203595	245054077	1	132	1_132	4728	0.943208	4.20359	245.054	274	4203595	245054077
4723	274	4203595	259048767	1	132	1_132	4728	0.950607	4.20359	259.049	274	4203595	259048767
4724	274	4203595	286067688	1	132	1_132	4728	0.968326	4.20359	286.068	274	4203595	286067688
4728	274	4203595	447151672	1	132	1_132	4728	0.999955	4.20359	447.152	274	4203595	447151672
4731	274	4203595	472145569	1	133	1_133	4732	0.98725	4.20359	472.146	274	4203595	472145569
4732	274	4203595	518151062	1	133	1_133	4732	0.999955	4.20359	518.151	274	4203595	518151062
4739	276	4234492	157050690	1	134	1_134	4739	0.999955	4.23449	157.051	276	4234492	157050690
4740	276	4234492	201039993	1	134	1_134	4739	0.999125	4.23449	201.04	276	4234492	201039993
4781	284	4358355	315028870	1	135	1_135	4793	0.860474	4.35836	315.029	284	4358355	315028870
4793	285	4373823	300098602	1	135	1_135	4793	0.999955	4.37382	300.099	285	4373823	300098602
4801	285	4373823	509053558	1	135	1_135	4793	0.978823	4.37382	509.054	285	4373823	509053558
4818	286	4389142	565122681	1	135	1_135	4793	0.982787	4.38914	565.123	286	4389142	565122681
4819	286	4389142	566126099	1	135	1_135	4793	0.986412	4.38914	566.126	286	4389142	566126099
4820	286	4389142	665192810	1	135	1_135	4793	0.912257	4.38914	665.193	286	4389142	665192810
4791	285	4373823	221066406	1	136	1_136	4796	0.948321	4.37382	221.066	285	4373823	221066406
4794	285	4373823	319139526	1	136	1_136	4796	0.999585	4.37382	319.14	285	4373823	319139526
4796	285	4373823	363129181	1	136	1_136	4796	0.999955	4.37382	363.129	285	4373823	363129181
4809	286	4389142	293114014	1	136	1_136	4796	0.879078	4.38914	293.114	286	4389142	293114014
4858	291	4465920	428104584	1	137	1_137	4878	0.908297	4.46592	428.105	291	4465920	428104584
4867	292	4481050	492101868	1	137	1_137	4878	0.989093	4.48105	492.102	292	4481050	492101868
4869	292	4481050	493103790	1	137	1_137	4878	0.989194	4.48105	493.104	292	4481050	493103790
4871	292	4481050	494095947	1	137	1_137	4878	0.987889	4.48105	494.096	292	4481050	494095947
4872	292	4481050	495101715	1	137	1_137	4878	0.990141	4.48105	495.102	292	4481050	495101715
4875	292	4481050	985207825	1	137	1_137	4878	0.999791	4.48105	985.208	292	4481050	985207825
4876	292	4481050	986209656	1	137	1_137	4878	0.999783	4.48105	986.21	292	4481050	986209656
4877	292	4481050	987205139	1	137	1_137	4878	0.999727	4.48105	987.205	292	4481050	987205139
4878	292	4481050	988216492	1	137	1_137	4878	0.999955	4.48105	988.216	292	4481050	988216492
4887	293	4496145	497098297	1	137	1_137	4878	0.959556	4.49615	497.098	293	4496145	497098297
4890	293	4496145	989204346	1	137	1_137	4878	0.879686	4.49615	989.204	293	4496145	989204346
4899	294	4511222	496093872	1	137	1_137	4878	0.913294	4.51122	496.094	294	4511222	496093872
4879	292	4481050	1031269165	1	138	1_138	4882	0.890807	4.48105	1031.27	292	4481050	1031269165
4882	293	4496145	257032440	1	138	1_138	4882	0.999955	4.49615	257.032	293	4496145	257032440
4891	293	4496145	1002246155	1	138	1_138	4882	0.981492	4.49615	1002.25	293	4496145	1002246155
4892	293	4496145	1033271362	1	138	1_138	4882	0.879567	4.49615	1033.27	293	4496145	1033271362
4900	294	4511222	590070251	1	138	1_138	4882	0.930349	4.51122	590.07	294	4511222	590070251
4901	294	4511222	1003248474	1	138	1_138	4882	0.977752	4.51122	1003.25	294	4511222	1003248474
4902	294	4511222	1004237244	1	138	1_138	4882	0.967362	4.51122	1004.24	294	4511222	1004237244
4905	294	4511222	1030266602	1	138	1_138	4882	0.887947	4.51122	1030.27	294	4511222	1030266602
4906	294	4511222	1032262695	1	138	1_138	4882	0.88464	4.51122	1032.26	294	4511222	1032262695
4918	296	4541430	1007191406	1	139	1_139	4931	0.86762	4.54143	1007.19	296	4541430	1007191406
4931	298	4571737	560093201	1	139	1_139	4931	0.999955	4.57174	560.093	298	4571737	560093201
4932	298	4571737	576063232	1	139	1_139	4931	0.978784	4.57174	576.063	298	4571737	576063232
1281	58	884413	523980774	1	14	1_14	1441	0.865719	0.884413	523.981	58	884413	523980774
1282	58	884413	524973572	1	14	1_14	1441	0.934681	0.884413	524.974	58	884413	524973572
1339	58	884413	847053345	1	14	1_14	1441	0.914937	0.884413	847.053	58	884413	847053345
1441	59	899637	883014648	1	14	1_14	1441	0.999955	0.899637	883.015	59	899637	883014648
1442	59	899637	884017395	1	14	1_14	1441	0.930081	0.899637	884.017	59	899637	884017395
1443	59	899637	885009827	1	14	1_14	1441	0.966568	0.899637	885.01	59	899637	885009827
1448	59	899637	960122437	1	14	1_14	1441	0.894227	0.899637	960.122	59	899637	960122437
1527	60	915030	764141174	1	14	1_14	1441	0.959069	0.91503	764.141	60	915030	764141174
1528	60	915030	765145264	1	14	1_14	1441	0.942059	0.91503	765.145	60	915030	765145264
1642	61	930543	845058594	1	14	1_14	1441	0.917585	0.930543	845.059	61	930543	845058594
4939	299	4587050	523065430	1	140	1_140	4939	0.999955	4.58705	523.065	299	4587050	523065430
4940	299	4587050	524072021	1	140	1_140	4939	0.996756	4.58705	524.072	299	4587050	524072021
4967	302	4633298	538196899	1	141	1_141	4978	0.997672	4.6333	538.197	302	4633298	538196899
4968	302	4633298	583196533	1	141	1_141	4978	0.996254	4.6333	583.197	302	4633298	583196533
4969	302	4633298	584204651	1	141	1_141	4978	0.957521	4.6333	584.205	302	4633298	584204651
4978	303	4648688	537195007	1	141	1_141	4978	0.999955	4.64869	537.195	303	4648688	537195007
4979	303	4648688	573173523	1	141	1_141	4978	0.926034	4.64869	573.174	303	4648688	573173523
4994	305	4679730	600193726	1	141	1_141	4978	0.859581	4.67973	600.194	305	4679730	600193726
5025	312	4787997	523065552	1	142	1_142	5026	0.998364	4.788	523.066	312	4787997	523065552
5026	312	4787997	524072083	1	142	1_142	5026	0.999955	4.788	524.072	312	4787997	524072083
5032	313	4803520	306076172	1	143	1_143	5034	0.988075	4.80352	306.076	313	4803520	306076172
5033	313	4803520	405089935	1	143	1_143	5034	0.985699	4.80352	405.09	313	4803520	405089935
5034	313	4803520	406093750	1	143	1_143	5034	0.999955	4.80352	406.094	313	4803520	406093750
5035	313	4803520	407086212	1	143	1_143	5034	0.978284	4.80352	407.086	313	4803520	407086212
5022	312	4787997	239017532	1	144	1_144	5029	0.958767	4.788	239.018	312	4787997	239017532
5029	313	4803520	237002182	1	144	1_144	5029	0.999955	4.80352	237.002	313	4803520	237002182
5053	316	4850049	400072540	1	145	1_145	5053	0.999955	4.85005	400.073	316	4850049	400072540
5057	317	4865477	401076904	1	145	1_145	5053	0.984846	4.86548	401.077	317	4865477	401076904
5055	317	4865477	329008087	1	146	1_146	5070	0.96069	4.86548	329.008	317	4865477	329008087
5066	318	4880950	353081177	1	146	1_146	5070	0.975285	4.88095	353.081	318	4880950	353081177
5067	318	4880950	354084045	1	146	1_146	5070	0.949365	4.88095	354.084	318	4880950	354084045
5070	318	4880950	399086273	1	146	1_146	5070	0.999955	4.88095	399.086	318	4880950	399086273
5084	320	4911802	755203369	1	146	1_146	5070	0.914384	4.9118	755.203	320	4911802	755203369
5087	320	4911802	801208618	1	146	1_146	5070	0.917903	4.9118	801.209	320	4911802	801208618
5088	320	4911802	802212158	1	146	1_146	5070	0.912494	4.9118	802.212	320	4911802	802212158
5054	317	4865477	321156036	1	147	1_147	5068	0.997066	4.86548	321.156	317	4865477	321156036
5065	318	4880950	322157532	1	147	1_147	5068	0.989713	4.88095	322.158	318	4880950	322157532
5068	318	4880950	365144348	1	147	1_147	5068	0.999955	4.88095	365.144	318	4880950	365144348
5094	322	4942773	309118561	1	148	1_148	5094	0.999955	4.94277	309.119	322	4942773	309118561
5095	322	4942773	310122070	1	148	1_148	5094	0.967312	4.94277	310.122	322	4942773	310122070
5097	322	4942773	326108826	1	148	1_148	5094	0.890438	4.94277	326.109	322	4942773	326108826
5099	322	4942773	422058685	1	149	1_149	5113	0.931334	4.94277	422.059	322	4942773	422058685
5100	322	4942773	423062164	1	149	1_149	5113	0.949944	4.94277	423.062	322	4942773	423062164
5101	322	4942773	424053772	1	149	1_149	5113	0.957678	4.94277	424.054	322	4942773	424053772
5102	322	4942773	424061768	1	149	1_149	5113	0.974098	4.94277	424.062	322	4942773	424061768
5104	322	4942773	490045197	1	149	1_149	5113	0.92275	4.94277	490.045	322	4942773	490045197
5113	323	4958227	425056915	1	149	1_149	5113	0.999955	4.95823	425.057	323	4958227	425056915
5116	323	4958227	890181458	1	149	1_149	5113	0.985005	4.95823	890.181	323	4958227	890181458
1529	60	915030	777084412	1	15	1_15	1588	0.98164	0.91503	777.084	60	915030	777084412
1544	60	915030	892147827	1	15	1_15	1588	0.935821	0.91503	892.148	60	915030	892147827
1555	60	915030	923152832	1	15	1_15	1588	0.864731	0.91503	923.153	60	915030	923152832
1582	61	930543	388037415	1	15	1_15	1588	0.99671	0.930543	388.037	61	930543	388037415
1585	61	930543	389040070	1	15	1_15	1588	0.997511	0.930543	389.04	61	930543	389040070
1586	61	930543	390032959	1	15	1_15	1588	0.997689	0.930543	390.033	61	930543	390032959
1587	61	930543	390041016	1	15	1_15	1588	0.999092	0.930543	390.041	61	930543	390041016
1588	61	930543	391036560	1	15	1_15	1588	0.999955	0.930543	391.037	61	930543	391036560
1600	61	930543	488990509	1	15	1_15	1588	0.978616	0.930543	488.991	61	930543	488990509
1601	61	930543	489992432	1	15	1_15	1588	0.943938	0.930543	489.992	61	930543	489992432
1602	61	930543	490986176	1	15	1_15	1588	0.925578	0.930543	490.986	61	930543	490986176
1618	61	930543	730155518	1	15	1_15	1588	0.973348	0.930543	730.156	61	930543	730155518
1619	61	930543	731156738	1	15	1_15	1588	0.971484	0.930543	731.157	61	930543	731156738
1628	61	930543	794109619	1	15	1_15	1588	0.92961	0.930543	794.11	61	930543	794109619
1632	61	930543	815040222	1	15	1_15	1588	0.997276	0.930543	815.04	61	930543	815040222
1633	61	930543	816041626	1	15	1_15	1588	0.993122	0.930543	816.042	61	930543	816041626
1634	61	930543	817033508	1	15	1_15	1588	0.990839	0.930543	817.034	61	930543	817033508
1636	61	930543	822140808	1	15	1_15	1588	0.906502	0.930543	822.141	61	930543	822140808
1695	62	945700	580064087	1	15	1_15	1588	0.948185	0.9457	580.064	62	945700	580064087
1764	63	960770	560015564	1	15	1_15	1588	0.912662	0.96077	560.016	63	960770	560015564
1765	63	960770	561018982	1	15	1_15	1588	0.863661	0.96077	561.019	63	960770	561018982
1771	63	960770	589940552	1	15	1_15	1588	0.857053	0.96077	589.941	63	960770	589940552
1780	63	960770	660967651	1	15	1_15	1588	0.902218	0.96077	660.968	63	960770	660967651
5121	324	4973845	433207123	1	150	1_150	5121	0.999955	4.97384	433.207	324	4973845	433207123
5124	325	4989415	434210754	1	150	1_150	5121	0.962089	4.98942	434.211	325	4989415	434210754
5132	327	5020350	403124939	1	151	1_151	5133	0.997506	5.02035	403.125	327	5020350	403124939
5133	327	5020350	404127869	1	151	1_151	5133	0.999955	5.02035	404.128	327	5020350	404127869
5151	328	5035812	466119751	1	151	1_151	5133	0.940725	5.03581	466.12	328	5035812	466119751
5155	328	5035812	807255554	1	151	1_151	5133	0.915051	5.03581	807.256	328	5035812	807255554
5149	328	5035812	450055573	1	152	1_152	5159	0.981927	5.03581	450.056	328	5035812	450055573
5159	329	5051385	434061768	1	152	1_152	5159	0.999955	5.05138	434.062	329	5051385	434061768
5160	329	5051385	435065002	1	152	1_152	5159	0.999416	5.05138	435.065	329	5051385	435065002
5161	329	5051385	436057343	1	152	1_152	5159	0.999312	5.05138	436.057	329	5051385	436057343
5168	329	5051385	1067287842	1	153	1_153	5169	0.992159	5.05138	1067.29	329	5051385	1067287842
5169	329	5051385	1068291138	1	153	1_153	5169	0.999955	5.05138	1068.29	329	5051385	1068291138
5181	331	5082232	552135010	1	154	1_154	5181	0.999955	5.08223	552.135	331	5082232	552135010
5182	331	5082232	553138611	1	154	1_154	5181	0.992111	5.08223	553.139	331	5082232	553138611
5186	332	5097670	169039536	1	155	1_155	5188	0.999055	5.09767	169.04	332	5097670	169039536
5188	332	5097670	170043396	1	155	1_155	5188	0.999955	5.09767	170.043	332	5097670	170043396
5189	332	5097670	232036148	1	155	1_155	5188	0.996393	5.09767	232.036	332	5097670	232036148
5192	332	5097670	339088135	1	155	1_155	5188	0.95929	5.09767	339.088	332	5097670	339088135
5211	337	5174635	271082031	1	156	1_156	5211	0.999955	5.17464	271.082	337	5174635	271082031
5215	338	5190114	317087524	1	156	1_156	5211	0.99642	5.19011	317.088	338	5190114	317087524
5235	341	5236485	509102722	1	158	1_158	5235	0.999955	5.23649	509.103	341	5236485	509102722
5246	342	5251956	508095703	1	158	1_158	5235	0.995829	5.25196	508.096	342	5251956	508095703
5247	342	5251956	510093781	1	158	1_158	5235	0.996292	5.25196	510.094	342	5251956	510093781
5242	342	5251956	468151337	1	159	1_159	5242	0.999955	5.25196	468.151	342	5251956	468151337
5244	342	5251956	504127380	1	159	1_159	5242	0.961845	5.25196	504.127	342	5251956	504127380
5248	342	5251956	514156189	1	159	1_159	5242	0.982089	5.25196	514.156	342	5251956	514156189
5249	342	5251956	515157227	1	159	1_159	5242	0.988081	5.25196	515.157	342	5251956	515157227
5265	344	5283168	531145813	1	159	1_159	5242	0.898613	5.28317	531.146	344	5283168	531145813
1431	59	899637	779161011	1	16	1_16	1593	0.882496	0.899637	779.161	59	899637	779161011
1500	60	915030	536992371	1	16	1_16	1593	0.992244	0.91503	536.992	60	915030	536992371
1501	60	915030	538989258	1	16	1_16	1593	0.906693	0.91503	538.989	60	915030	538989258
1538	60	915030	873090027	1	16	1_16	1593	0.977633	0.91503	873.09	60	915030	873090027
1551	60	915030	911046509	1	16	1_16	1593	0.991814	0.91503	911.047	60	915030	911046509
1552	60	915030	912049561	1	16	1_16	1593	0.937125	0.91503	912.05	60	915030	912049561
1553	60	915030	913041870	1	16	1_16	1593	0.94076	0.91503	913.042	60	915030	913041870
1592	61	930543	436043182	1	16	1_16	1593	0.99994	0.930543	436.043	61	930543	436043182
1593	61	930543	437044830	1	16	1_16	1593	0.999955	0.930543	437.045	61	930543	437044830
1594	61	930543	438037170	1	16	1_16	1593	0.999954	0.930543	438.037	61	930543	438037170
1597	61	930543	450056213	1	16	1_16	1593	0.907379	0.930543	450.056	61	930543	450056213
1613	61	930543	637944336	1	16	1_16	1593	0.86575	0.930543	637.944	61	930543	637944336
1625	61	930543	778156738	1	16	1_16	1593	0.981242	0.930543	778.157	61	930543	778156738
1698	62	945700	608018433	1	16	1_16	1593	0.993401	0.9457	608.018	62	945700	608018433
5276	346	5313872	371096924	1	160	1_160	5276	0.999955	5.31387	371.097	346	5313872	371096924
5277	346	5313872	372101471	1	160	1_160	5276	0.994023	5.31387	372.101	346	5313872	372101471
5284	348	5344817	319058594	1	161	1_161	5286	0.931336	5.34482	319.059	348	5344817	319058594
5285	348	5344817	329089996	1	161	1_161	5286	0.999265	5.34482	329.09	348	5344817	329089996
5286	348	5344817	330092590	1	161	1_161	5286	0.999955	5.34482	330.093	348	5344817	330092590
5288	348	5344817	346078003	1	161	1_161	5286	0.973173	5.34482	346.078	348	5344817	346078003
5305	351	5391053	487109314	1	162	1_162	5306	0.991109	5.39105	487.109	351	5391053	487109314
5306	351	5391053	488112396	1	162	1_162	5306	0.999955	5.39105	488.112	351	5391053	488112396
5300	350	5375687	338087128	1	163	1_163	5313	0.910906	5.37569	338.087	350	5375687	338087128
5308	352	5406460	339090942	1	163	1_163	5313	0.994932	5.40646	339.091	352	5406460	339090942
5313	352	5406460	401083344	1	163	1_163	5313	0.999955	5.40646	401.083	352	5406460	401083344
5321	354	5437380	755203186	1	164	1_164	5321	0.999955	5.43738	755.203	354	5437380	755203186
5322	354	5437380	756206543	1	164	1_164	5321	0.956395	5.43738	756.207	354	5437380	756206543
5323	354	5437380	801208740	1	164	1_164	5321	0.977975	5.43738	801.209	354	5437380	801208740
5325	355	5452978	180029755	1	164	1_164	5321	0.89812	5.45298	180.03	355	5452978	180029755
5338	357	5483970	457134705	1	165	1_165	5339	0.992511	5.48397	457.135	357	5483970	457134705
5339	357	5483970	503140198	1	165	1_165	5339	0.999955	5.48397	503.14	357	5483970	503140198
5352	360	5530522	404148560	1	166	1_166	5360	0.996038	5.53052	404.149	360	5530522	404148560
5358	361	5545885	405152466	1	166	1_166	5360	0.937639	5.54589	405.152	361	5545885	405152466
5360	361	5545885	422160065	1	166	1_166	5360	0.999955	5.54589	422.16	361	5545885	422160065
5374	364	5592140	387117157	1	167	1_167	5386	0.870954	5.59214	387.117	364	5592140	387117157
5382	365	5607507	385114014	1	167	1_167	5386	0.993139	5.60751	385.114	365	5607507	385114014
5383	365	5607507	386114624	1	167	1_167	5386	0.993245	5.60751	386.115	365	5607507	386114624
5386	365	5607507	421092560	1	167	1_167	5386	0.999955	5.60751	421.093	365	5607507	421092560
5387	365	5607507	423086884	1	167	1_167	5386	0.983998	5.60751	423.087	365	5607507	423086884
5388	365	5607507	431120270	1	167	1_167	5386	0.993448	5.60751	431.12	365	5607507	431120270
5389	365	5607507	449113007	1	167	1_167	5386	0.902158	5.60751	449.113	365	5607507	449113007
5390	365	5607507	453101196	1	167	1_167	5386	0.945418	5.60751	453.101	365	5607507	453101196
5393	365	5607507	475106232	1	167	1_167	5386	0.861081	5.60751	475.106	365	5607507	475106232
5404	365	5607507	771234436	1	167	1_167	5386	0.886372	5.60751	771.234	365	5607507	771234436
5409	365	5607507	817240356	1	167	1_167	5386	0.89045	5.60751	817.24	365	5607507	817240356
5423	366	5615190	448108795	1	167	1_167	5386	0.987037	5.61519	448.109	366	5615190	448108795
5411	365	5607507	873163086	1	168	1_168	5430	0.899834	5.60751	873.163	365	5607507	873163086
5415	366	5615190	220029800	1	168	1_168	5430	0.854178	5.61519	220.03	366	5615190	220029800
5424	366	5615190	476056427	1	168	1_168	5430	0.891391	5.61519	476.056	366	5615190	476056427
5430	366	5615190	698097229	1	168	1_168	5430	0.999955	5.61519	698.097	366	5615190	698097229
5431	366	5615190	699103271	1	168	1_168	5430	0.890092	5.61519	699.103	366	5615190	699103271
5437	366	5615190	861164185	1	168	1_168	5430	0.955046	5.61519	861.164	366	5615190	861164185
5438	366	5615190	862172119	1	168	1_168	5430	0.954639	5.61519	862.172	366	5615190	862172119
5445	366	5615190	955134277	1	168	1_168	5430	0.989498	5.61519	955.134	366	5615190	955134277
5447	366	5615190	973164368	1	168	1_168	5430	0.966392	5.61519	973.164	366	5615190	973164368
5456	367	5623007	480062531	1	168	1_168	5430	0.971375	5.62301	480.063	367	5623007	480062531
5462	367	5623007	575031250	1	168	1_168	5430	0.980208	5.62301	575.031	367	5623007	575031250
5468	367	5623007	879181702	1	168	1_168	5430	0.963137	5.62301	879.182	367	5623007	879181702
5470	367	5623007	895173645	1	168	1_168	5430	0.862609	5.62301	895.174	367	5623007	895173645
5472	367	5623007	972158630	1	168	1_168	5430	0.986542	5.62301	972.159	367	5623007	972158630
5473	367	5623007	977117126	1	168	1_168	5430	0.904675	5.62301	977.117	367	5623007	977117126
5474	367	5623007	1000188904	1	168	1_168	5430	0.967073	5.62301	1000.19	367	5623007	1000188904
5475	367	5623007	1001196167	1	168	1_168	5430	0.973728	5.62301	1001.2	367	5623007	1001196167
5477	367	5623007	1028224487	1	168	1_168	5430	0.933076	5.62301	1028.22	367	5623007	1028224487
5482	368	5638550	477062653	1	168	1_168	5430	0.898979	5.63855	477.063	368	5638550	477062653
5483	368	5638550	478064606	1	168	1_168	5430	0.905144	5.63855	478.065	368	5638550	478064606
5484	368	5638550	479061951	1	168	1_168	5430	0.902026	5.63855	479.062	368	5638550	479061951
5493	369	5654027	517065308	1	169	1_169	5497	0.998655	5.65403	517.065	369	5654027	517065308
5494	369	5654027	519080872	1	169	1_169	5497	0.998253	5.65403	519.081	369	5654027	519080872
5495	369	5654027	520084351	1	169	1_169	5497	0.988727	5.65403	520.084	369	5654027	520084351
5496	369	5654027	535075745	1	169	1_169	5497	0.999355	5.65403	535.076	369	5654027	535075745
5497	369	5654027	551070679	1	169	1_169	5497	0.999955	5.65403	551.071	369	5654027	551070679
5503	370	5669508	151040009	1	169	1_169	5497	0.885172	5.66951	151.04	370	5669508	151040009
5502	370	5669508	96960686	1	170	1_170	5502	0.871084	5.66951	96.9607	370	5669508	96960686
5532	373	5715735	609147339	1	173	1_173	5536	0.990934	5.71573	609.147	373	5715735	609147339
5536	374	5731130	610148499	1	173	1_173	5536	0.999955	5.73113	610.148	374	5731130	610148499
5543	375	5746648	628108398	1	174	1_174	5552	0.982773	5.74665	628.108	375	5746648	628108398
5544	375	5746648	644103455	1	174	1_174	5552	0.98012	5.74665	644.103	375	5746648	644103455
5552	376	5762070	646118958	1	174	1_174	5552	0.999955	5.76207	646.119	376	5762070	646118958
5554	376	5762070	662114014	1	174	1_174	5552	0.997885	5.76207	662.114	376	5762070	662114014
5559	377	5777447	757208801	1	175	1_175	5574	0.853433	5.77745	757.209	377	5777447	757208801
5567	378	5792962	755206543	1	175	1_175	5574	0.999778	5.79296	755.207	378	5792962	755206543
5568	378	5792962	756204468	1	175	1_175	5574	0.998733	5.79296	756.204	378	5792962	756204468
5569	378	5792962	791179749	1	175	1_175	5574	0.982689	5.79296	791.18	378	5792962	791179749
5573	378	5792962	801208679	1	175	1_175	5574	0.999949	5.79296	801.209	378	5792962	801208679
5574	378	5792962	802216675	1	175	1_175	5574	0.999955	5.79296	802.217	378	5792962	802216675
5575	378	5792962	803214600	1	175	1_175	5574	0.996995	5.79296	803.215	378	5792962	803214600
5576	378	5792962	818199036	1	175	1_175	5574	0.964529	5.79296	818.199	378	5792962	818199036
5587	379	5808270	300080109	1	176	1_176	5587	0.999955	5.80827	300.08	379	5808270	300080109
5589	379	5808270	335053497	1	176	1_176	5587	0.989887	5.80827	335.053	379	5808270	335053497
5590	379	5808270	345082123	1	176	1_176	5587	0.999702	5.80827	345.082	379	5808270	345082123
5591	379	5808270	362072906	1	176	1_176	5587	0.996804	5.80827	362.073	379	5808270	362072906
5579	378	5792962	972297913	1	177	1_177	5601	0.871977	5.79296	972.298	378	5792962	972297913
5581	379	5808270	130087173	1	177	1_177	5601	0.985505	5.80827	130.087	379	5808270	130087173
5582	379	5808270	172097672	1	177	1_177	5601	0.958721	5.80827	172.098	379	5808270	172097672
5583	379	5808270	173101364	1	177	1_177	5601	0.979101	5.80827	173.101	379	5808270	173101364
5584	379	5808270	216087006	1	177	1_177	5601	0.963562	5.80827	216.087	379	5808270	216087006
5585	379	5808270	217090958	1	177	1_177	5601	0.984276	5.80827	217.091	379	5808270	217090958
5586	379	5808270	252064209	1	177	1_177	5601	0.9164	5.80827	252.064	379	5808270	252064209
5594	379	5808270	973301697	1	177	1_177	5601	0.856488	5.80827	973.302	379	5808270	973301697
5597	380	5823803	306082794	1	177	1_177	5601	0.85858	5.8238	306.083	380	5823803	306082794
5599	380	5823803	316012085	1	177	1_177	5601	0.97897	5.8238	316.012	380	5823803	316012085
5601	380	5823803	433182709	1	177	1_177	5601	0.999955	5.8238	433.183	380	5823803	433182709
5602	380	5823803	434185577	1	177	1_177	5601	0.994166	5.8238	434.186	380	5823803	434185577
5612	382	5854794	279083069	1	177	1_177	5601	0.89044	5.85479	279.083	382	5854794	279083069
5616	382	5854794	355105988	1	178	1_178	5616	0.999955	5.85479	355.106	382	5854794	355105988
5629	384	5885765	339111359	1	178	1_178	5616	0.922996	5.88577	339.111	384	5885765	339111359
5606	381	5839396	280022186	1	179	1_179	5624	0.910954	5.8394	280.022	381	5839396	280022186
5607	381	5839396	281029877	1	179	1_179	5624	0.913935	5.8394	281.03	381	5839396	281029877
5608	381	5839396	282033295	1	179	1_179	5624	0.888745	5.8394	282.033	381	5839396	282033295
5609	381	5839396	298028198	1	179	1_179	5624	0.913667	5.8394	298.028	381	5839396	298028198
5614	382	5854794	313019714	1	179	1_179	5624	0.968928	5.85479	313.02	382	5854794	313019714
5623	383	5870254	253035065	1	179	1_179	5624	0.941582	5.87025	253.035	383	5870254	253035065
5624	383	5870254	279014343	1	179	1_179	5624	0.999955	5.87025	279.014	383	5870254	279014343
1479	60	915030	376038483	1	18	1_18	1679	0.927584	0.91503	376.038	60	915030	376038483
1679	62	945700	377040405	1	18	1_18	1679	0.999955	0.9457	377.04	62	945700	377040405
1680	62	945700	378033234	1	18	1_18	1679	0.999859	0.9457	378.033	62	945700	378033234
1779	63	960770	648967224	1	18	1_18	1679	0.960591	0.96077	648.967	63	960770	648967224
1804	64	976008	377041321	1	18	1_18	1679	0.899536	0.976008	377.041	64	976008	377041321
1805	64	976008	378033325	1	18	1_18	1679	0.886344	0.976008	378.033	64	976008	378033325
1819	64	976008	476989532	1	18	1_18	1679	0.902151	0.976008	476.99	64	976008	476989532
1822	64	976008	548015564	1	18	1_18	1679	0.925655	0.976008	548.016	64	976008	548015564
5633	385	5901222	403124908	1	180	1_180	5633	0.999955	5.90122	403.125	385	5901222	403124908
5634	385	5901222	404126434	1	180	1_180	5633	0.99959	5.90122	404.126	385	5901222	404126434
5689	393	6024868	583196411	1	181	1_181	5689	0.999955	6.02487	583.196	393	6024868	583196411
5690	393	6024868	584209106	1	181	1_181	5689	0.999857	6.02487	584.209	393	6024868	584209106
5713	397	6086658	121029533	1	182	1_182	5715	0.974953	6.08666	121.03	397	6086658	121029533
5714	397	6086658	165017578	1	182	1_182	5715	0.998914	6.08666	165.018	397	6086658	165017578
5715	397	6086658	166023178	1	182	1_182	5715	0.999955	6.08666	166.023	397	6086658	166023178
5760	401	6148375	385114014	1	184	1_184	5767	0.9979	6.14837	385.114	401	6148375	385114014
5761	401	6148375	386114563	1	184	1_184	5767	0.997565	6.14837	386.115	401	6148375	386114563
5763	401	6148375	421091339	1	184	1_184	5767	0.991837	6.14837	421.091	401	6148375	421091339
5766	401	6148375	431122131	1	184	1_184	5767	0.997744	6.14837	431.122	401	6148375	431122131
5767	401	6148375	432123810	1	184	1_184	5767	0.999955	6.14837	432.124	401	6148375	432123810
5768	401	6148375	448109344	1	184	1_184	5767	0.992344	6.14837	448.109	401	6148375	448109344
5777	401	6148375	771234497	1	184	1_184	5767	0.888827	6.14837	771.234	401	6148375	771234497
5783	402	6163890	771307922	1	184	1_184	5767	0.858288	6.16389	771.308	402	6163890	771307922
5758	401	6148375	323124390	1	185	1_185	5778	0.976539	6.14837	323.124	401	6148375	323124390
5778	402	6163890	369129822	1	185	1_185	5778	0.999955	6.16389	369.13	402	6163890	369129822
5809	404	6194839	739208923	1	186	1_186	5816	0.994992	6.19484	739.209	404	6194839	739208923
5816	405	6210297	740211609	1	186	1_186	5816	0.999955	6.2103	740.212	405	6210297	740211609
5819	405	6210297	785213928	1	186	1_186	5816	0.999118	6.2103	785.214	405	6210297	785213928
5820	405	6210297	786217224	1	186	1_186	5816	0.947918	6.2103	786.217	405	6210297	786217224
5828	407	6241018	363167938	1	187	1_187	5828	0.999955	6.24102	363.168	407	6241018	363167938
5831	407	6241018	451146454	1	187	1_187	5828	0.996239	6.24102	451.146	407	6241018	451146454
5855	409	6272022	544166687	1	188	1_188	5855	0.999955	6.27202	544.167	409	6272022	544166687
5856	409	6272022	545169922	1	188	1_188	5855	0.972876	6.27202	545.17	409	6272022	545169922
5857	409	6272022	546145996	1	188	1_188	5855	0.963808	6.27202	546.146	409	6272022	546145996
5846	409	6272022	352103363	1	189	1_189	5867	0.989498	6.27202	352.103	409	6272022	352103363
5849	409	6272022	415098938	1	189	1_189	5867	0.972509	6.27202	415.099	409	6272022	415098938
5866	410	6287355	398108917	1	189	1_189	5867	0.992416	6.28735	398.109	410	6287355	398108917
5867	410	6287355	399112183	1	189	1_189	5867	0.999955	6.28735	399.112	410	6287355	399112183
5872	411	6302824	357082123	1	190	1_190	5872	0.999955	6.30282	357.082	411	6302824	357082123
5873	411	6302824	401072144	1	190	1_190	5872	0.991476	6.30282	401.072	411	6302824	401072144
5874	411	6302824	402075653	1	190	1_190	5872	0.999028	6.30282	402.076	411	6302824	402075653
5879	411	6302824	787175354	1	191	1_191	5879	0.999955	6.30282	787.175	411	6302824	787175354
5880	411	6302824	833180664	1	191	1_191	5879	0.979129	6.30282	833.181	411	6302824	833180664
5892	413	6333543	412088013	1	192	1_192	5908	0.864742	6.33354	412.088	413	6333543	412088013
5893	413	6333543	436085815	1	192	1_192	5908	0.860202	6.33354	436.086	413	6333543	436085815
5894	414	6348980	322093658	1	192	1_192	5908	0.954596	6.34898	322.094	414	6348980	322093658
5895	414	6348980	323095001	1	192	1_192	5908	0.96107	6.34898	323.095	414	6348980	323095001
5896	414	6348980	360066498	1	192	1_192	5908	0.894847	6.34898	360.066	414	6348980	360066498
5904	415	6364400	324096466	1	192	1_192	5908	0.96942	6.3644	324.096	415	6364400	324096466
5906	415	6364400	358070038	1	192	1_192	5908	0.980292	6.3644	358.07	415	6364400	358070038
5907	415	6364400	368098969	1	192	1_192	5908	0.982028	6.3644	368.099	415	6364400	368098969
5908	415	6364400	369101563	1	192	1_192	5908	0.999955	6.3644	369.102	415	6364400	369101563
5909	415	6364400	385088043	1	192	1_192	5908	0.968898	6.3644	385.088	415	6364400	385088043
5915	415	6364400	467015350	1	192	1_192	5908	0.889798	6.3644	467.015	415	6364400	467015350
5919	415	6364400	645193298	1	192	1_192	5908	0.991545	6.3644	645.193	415	6364400	645193298
5920	415	6364400	646196472	1	192	1_192	5908	0.951173	6.3644	646.196	415	6364400	646196472
5921	415	6364400	681169678	1	192	1_192	5908	0.866136	6.3644	681.17	415	6364400	681169678
5922	415	6364400	691198608	1	192	1_192	5908	0.975274	6.3644	691.199	415	6364400	691198608
5928	416	6379907	390110687	1	193	1_193	5928	0.999955	6.37991	390.111	416	6379907	390110687
5930	416	6379907	406098877	1	193	1_193	5928	0.992611	6.37991	406.099	416	6379907	406098877
5937	417	6395391	379078644	1	193	1_193	5928	0.985916	6.39539	379.079	417	6395391	379078644
5939	417	6395391	389107147	1	193	1_193	5928	0.997726	6.39539	389.107	417	6395391	389107147
5943	417	6395391	504143555	1	195	1_195	5943	0.999955	6.39539	504.144	417	6395391	504143555
5956	418	6410809	457133789	1	195	1_195	5943	0.971284	6.41081	457.134	418	6410809	457133789
5957	418	6410809	458137939	1	195	1_195	5943	0.992079	6.41081	458.138	418	6410809	458137939
5958	418	6410809	493111633	1	195	1_195	5943	0.958625	6.41081	493.112	418	6410809	493111633
5961	418	6410809	503140533	1	195	1_195	5943	0.978691	6.41081	503.141	418	6410809	503140533
5981	419	6426213	520130310	1	195	1_195	5943	0.899339	6.42621	520.13	419	6426213	520130310
5993	421	6457122	857144775	1	198	1_198	5997	0.985941	6.45712	857.145	421	6457122	857144775
5997	422	6472725	739210144	1	198	1_198	5997	0.999955	6.47272	739.21	422	6472725	739210144
5998	422	6472725	739711426	1	198	1_198	5997	0.99412	6.47272	739.711	422	6472725	739711426
5999	422	6472725	740213989	1	198	1_198	5997	0.999955	6.47272	740.214	422	6472725	740213989
6000	422	6472725	740714478	1	198	1_198	5997	0.98175	6.47272	740.714	422	6472725	740714478
6001	422	6472725	741214417	1	198	1_198	5997	0.999905	6.47272	741.214	422	6472725	741214417
6002	422	6472725	742217285	1	198	1_198	5997	0.999823	6.47272	742.217	422	6472725	742217285
6006	422	6472725	762215027	1	198	1_198	5997	0.989034	6.47272	762.215	422	6472725	762215027
6007	422	6472725	762715881	1	198	1_198	5997	0.986346	6.47272	762.716	422	6472725	762715881
6008	422	6472725	763214172	1	198	1_198	5997	0.955982	6.47272	763.214	422	6472725	763214172
6009	422	6472725	785212830	1	198	1_198	5997	0.99985	6.47272	785.213	422	6472725	785212830
6010	422	6472725	786213989	1	198	1_198	5997	0.999859	6.47272	786.214	422	6472725	786213989
6011	422	6472725	787223450	1	198	1_198	5997	0.999849	6.47272	787.223	422	6472725	787223450
6012	422	6472725	788219299	1	198	1_198	5997	0.999459	6.47272	788.219	422	6472725	788219299
6016	422	6472725	1109313477	1	198	1_198	5997	0.989945	6.47272	1109.31	422	6472725	1109313477
6017	422	6472725	1109813599	1	198	1_198	5997	0.989803	6.47272	1109.81	422	6472725	1109813599
6018	422	6472725	1110314087	1	198	1_198	5997	0.989099	6.47272	1110.31	422	6472725	1110314087
6019	422	6472725	1110817749	1	198	1_198	5997	0.986102	6.47272	1110.82	422	6472725	1110817749
6020	422	6472725	1111321655	1	198	1_198	5997	0.963937	6.47272	1111.32	422	6472725	1111321655
6021	422	6472725	1127303223	1	198	1_198	5997	0.873481	6.47272	1127.3	422	6472725	1127303223
6022	422	6472725	1127808228	1	198	1_198	5997	0.891537	6.47272	1127.81	422	6472725	1127808228
6028	423	6487963	765664734	1	198	1_198	5997	0.86371	6.48796	765.665	423	6487963	765664734
6030	423	6487963	775187073	1	198	1_198	5997	0.976116	6.48796	775.187	423	6487963	775187073
6031	423	6487963	776187561	1	198	1_198	5997	0.973129	6.48796	776.188	423	6487963	776187561
6032	423	6487963	777185791	1	198	1_198	5997	0.97389	6.48796	777.186	423	6487963	777185791
6038	423	6487963	829206238	1	198	1_198	5997	0.942011	6.48796	829.206	423	6487963	829206238
6040	423	6487963	830204895	1	198	1_198	5997	0.901947	6.48796	830.205	423	6487963	830204895
6068	424	6503272	853193604	1	198	1_198	5997	0.868415	6.50327	853.194	424	6503272	853193604
6050	424	6503272	576138672	1	199	1_199	6104	0.898213	6.50327	576.139	424	6503272	576138672
6051	424	6503272	576640869	1	199	1_199	6104	0.90444	6.50327	576.641	424	6503272	576640869
6052	424	6503272	577143555	1	199	1_199	6104	0.90471	6.50327	577.144	424	6503272	577143555
6078	424	6503272	1153285034	1	199	1_199	6104	0.923018	6.50327	1153.29	424	6503272	1153285034
6079	424	6503272	1154290527	1	199	1_199	6104	0.923144	6.50327	1154.29	424	6503272	1154290527
6086	425	6518620	947251038	1	199	1_199	6104	0.991478	6.51862	947.251	425	6518620	947251038
6103	426	6533945	946248901	1	199	1_199	6104	0.999619	6.53395	946.249	426	6533945	946248901
6104	426	6533945	946750000	1	199	1_199	6104	0.999955	6.53395	946.75	426	6533945	946750000
1657	62	945700	191020706	1	20	1_20	1659	0.948022	0.9457	191.021	62	945700	191020706
1659	62	945700	193023926	1	20	1_20	1659	0.999955	0.9457	193.024	62	945700	193023926
1751	63	960770	421002350	1	20	1_20	1659	0.95464	0.96077	421.002	63	960770	421002350
6087	425	6518620	1081266357	1	200	1_200	6107	0.99589	6.51862	1081.27	425	6518620	1081266357
6088	425	6518620	1097264038	1	200	1_200	6107	0.971331	6.51862	1097.26	425	6518620	1097264038
6089	425	6518620	1098265625	1	200	1_200	6107	0.95516	6.51862	1098.27	425	6518620	1098265625
6106	426	6533945	1063255249	1	200	1_200	6107	0.99756	6.53395	1063.26	426	6533945	1063255249
6107	426	6533945	1064259766	1	200	1_200	6107	0.999955	6.53395	1064.26	426	6533945	1064259766
6108	426	6533945	1065273193	1	200	1_200	6107	0.941171	6.53395	1065.27	426	6533945	1065273193
6109	426	6533945	1082270264	1	200	1_200	6107	0.989512	6.53395	1082.27	426	6533945	1082270264
6082	425	6518620	383156006	1	201	1_201	6098	0.979873	6.51862	383.156	425	6518620	383156006
6098	426	6533945	384158752	1	201	1_201	6098	0.999955	6.53395	384.159	426	6533945	384158752
6099	426	6533945	597945984	1	202	1_202	6099	0.999955	6.53395	597.946	426	6533945	597945984
6113	427	6549273	597890930	1	202	1_202	6099	0.967058	6.54927	597.891	427	6549273	597890930
6133	429	6580093	208031723	1	203	1_203	6193	0.993529	6.58009	208.032	429	6580093	208031723
6134	429	6580093	210048187	1	203	1_203	6193	0.960311	6.58009	210.048	429	6580093	210048187
6135	429	6580093	226043900	1	203	1_203	6193	0.926109	6.58009	226.044	429	6580093	226043900
6139	429	6580093	323043030	1	203	1_203	6193	0.99217	6.58009	323.043	429	6580093	323043030
6143	429	6580093	341050049	1	203	1_203	6193	0.992298	6.58009	341.05	429	6580093	341050049
6144	429	6580093	342050903	1	203	1_203	6193	0.993106	6.58009	342.051	429	6580093	342050903
6145	429	6580093	343054688	1	203	1_203	6193	0.966581	6.58009	343.055	429	6580093	343054688
6154	429	6580093	682094727	1	203	1_203	6193	0.991259	6.58009	682.095	429	6580093	682094727
6155	429	6580093	685114990	1	203	1_203	6193	0.90328	6.58009	685.115	429	6580093	685114990
6157	429	6580093	699101257	1	203	1_203	6193	0.989663	6.58009	699.101	429	6580093	699101257
6158	429	6580093	700109009	1	203	1_203	6193	0.980739	6.58009	700.109	429	6580093	700109009
6168	430	6595388	324046448	1	203	1_203	6193	0.975519	6.59539	324.046	430	6595388	324046448
6170	430	6595388	325058685	1	203	1_203	6193	0.990282	6.59539	325.059	430	6595388	325058685
6171	430	6595388	326061554	1	203	1_203	6193	0.990528	6.59539	326.062	430	6595388	326061554
6172	430	6595388	327059509	1	203	1_203	6193	0.965537	6.59539	327.06	430	6595388	327059509
6176	430	6595388	422967529	1	203	1_203	6193	0.978261	6.59539	422.968	430	6595388	422967529
6177	430	6595388	440976501	1	203	1_203	6193	0.885085	6.59539	440.977	430	6595388	440976501
6179	430	6595388	647091248	1	203	1_203	6193	0.998312	6.59539	647.091	430	6595388	647091248
6180	430	6595388	648092651	1	203	1_203	6193	0.99416	6.59539	648.093	430	6595388	648092651
6181	430	6595388	649102173	1	203	1_203	6193	0.993961	6.59539	649.102	430	6595388	649102173
6182	430	6595388	650108582	1	203	1_203	6193	0.987594	6.59539	650.109	430	6595388	650108582
6183	430	6595388	651121948	1	203	1_203	6193	0.895097	6.59539	651.122	430	6595388	651121948
6185	430	6595388	663084229	1	203	1_203	6193	0.971624	6.59539	663.084	430	6595388	663084229
6186	430	6595388	665095825	1	203	1_203	6193	0.999218	6.59539	665.096	430	6595388	665095825
6188	430	6595388	666104919	1	203	1_203	6193	0.997675	6.59539	666.105	430	6595388	666104919
6189	430	6595388	667116089	1	203	1_203	6193	0.993364	6.59539	667.116	430	6595388	667116089
6190	430	6595388	668120117	1	203	1_203	6193	0.987755	6.59539	668.12	430	6595388	668120117
6192	430	6595388	681093750	1	203	1_203	6193	0.994066	6.59539	681.094	430	6595388	681093750
6193	430	6595388	683113586	1	203	1_203	6193	0.999955	6.59539	683.114	430	6595388	683113586
6194	430	6595388	684110474	1	203	1_203	6193	0.999758	6.59539	684.11	430	6595388	684110474
6209	431	6610790	669120605	1	203	1_203	6193	0.888389	6.61079	669.121	431	6610790	669120605
6205	431	6610790	506122559	1	204	1_204	6205	0.999955	6.61079	506.123	431	6610790	506122559
6206	431	6610790	507124420	1	204	1_204	6205	0.999895	6.61079	507.124	431	6610790	507124420
6207	431	6610790	508115204	1	204	1_204	6205	0.999764	6.61079	508.115	431	6610790	508115204
6260	435	6672350	402090393	1	205	1_205	6261	0.999842	6.67235	402.09	435	6672350	402090393
6261	435	6672350	403093384	1	205	1_205	6261	0.999955	6.67235	403.093	435	6672350	403093384
6262	435	6672350	404085785	1	205	1_205	6261	0.999877	6.67235	404.086	435	6672350	404085785
6283	437	6703238	353180298	1	206	1_206	6284	0.913474	6.70324	353.18	437	6703238	353180298
6284	437	6703238	517065308	1	206	1_206	6284	0.999955	6.70324	517.065	437	6703238	517065308
6285	437	6703238	518067749	1	206	1_206	6284	0.985698	6.70324	518.068	437	6703238	518067749
6286	437	6703238	519080627	1	206	1_206	6284	0.997824	6.70324	519.081	437	6703238	519080627
6287	437	6703238	520084412	1	206	1_206	6284	0.997136	6.70324	520.084	437	6703238	520084412
6288	437	6703238	521077637	1	206	1_206	6284	0.972632	6.70324	521.078	437	6703238	521077637
6289	437	6703238	535075745	1	206	1_206	6284	0.999948	6.70324	535.076	437	6703238	535075745
6290	437	6703238	536078918	1	206	1_206	6284	0.997321	6.70324	536.079	437	6703238	536078918
6291	437	6703238	551070740	1	206	1_206	6284	0.999728	6.70324	551.071	437	6703238	551070740
6292	437	6703238	552073853	1	206	1_206	6284	0.995982	6.70324	552.074	437	6703238	552073853
6314	438	6718730	533060242	1	206	1_206	6284	0.982875	6.71873	533.06	438	6718730	533060242
6267	435	6672350	1043250610	1	207	1_207	6299	0.916282	6.67235	1043.25	435	6672350	1043250610
6299	437	6703238	1044254639	1	207	1_207	6299	0.999955	6.70324	1044.25	437	6703238	1044254639
6278	437	6703238	278129761	1	208	1_208	6323	0.904492	6.70324	278.13	437	6703238	278129761
6303	438	6718730	277126404	1	208	1_208	6323	0.974697	6.71873	277.126	438	6718730	277126404
6304	438	6718730	321121155	1	208	1_208	6323	0.979558	6.71873	321.121	438	6718730	321121155
6307	438	6718730	357094177	1	208	1_208	6323	0.941728	6.71873	357.094	438	6718730	357094177
6323	439	6734088	322123291	1	208	1_208	6323	0.999955	6.73409	322.123	439	6734088	322123291
6330	439	6734088	643247620	1	208	1_208	6323	0.908964	6.73409	643.248	439	6734088	643247620
6354	442	6780302	640157043	1	209	1_209	6359	0.993816	6.7803	640.157	442	6780302	640157043
6358	443	6795760	593153992	1	209	1_209	6359	0.994932	6.79576	593.154	443	6795760	593153992
6359	443	6795760	594154846	1	209	1_209	6359	0.999955	6.79576	594.155	443	6795760	594154846
6360	443	6795760	629127441	1	209	1_209	6359	0.94559	6.79576	629.127	443	6795760	629127441
6361	443	6795760	639156189	1	209	1_209	6359	0.991419	6.79576	639.156	443	6795760	639156189
6362	443	6795760	641161804	1	209	1_209	6359	0.942674	6.79576	641.162	443	6795760	641161804
6363	443	6795760	656144165	1	209	1_209	6359	0.979638	6.79576	656.144	443	6795760	656144165
1576	61	930543	358026825	1	21	1_21	1757	0.902599	0.930543	358.027	61	930543	358026825
1577	61	930543	359031128	1	21	1_21	1757	0.904869	0.930543	359.031	61	930543	359031128
1615	61	930543	700144592	1	21	1_21	1757	0.909836	0.930543	700.145	61	930543	700144592
1616	61	930543	701144775	1	21	1_21	1757	0.895966	0.930543	701.145	61	930543	701144775
1617	61	930543	717062439	1	21	1_21	1757	0.879272	0.930543	717.062	61	930543	717062439
1676	62	945700	360022644	1	21	1_21	1757	0.972322	0.9457	360.023	62	945700	360022644
1677	62	945700	360031189	1	21	1_21	1757	0.963492	0.9457	360.031	62	945700	360031189
1683	62	945700	458980408	1	21	1_21	1757	0.952645	0.9457	458.98	62	945700	458980408
1692	62	945700	550052856	1	21	1_21	1757	0.908708	0.9457	550.053	62	945700	550052856
1711	62	945700	755016479	1	21	1_21	1757	0.919331	0.9457	755.016	62	945700	755016479
1757	63	960770	530003113	1	21	1_21	1757	0.999955	0.96077	530.003	63	960770	530003113
1758	63	960770	531008118	1	21	1_21	1757	0.979296	0.96077	531.008	63	960770	531008118
1759	63	960770	532000610	1	21	1_21	1757	0.930361	0.96077	532.001	63	960770	532000610
1832	64	976008	630954346	1	21	1_21	1757	0.979447	0.976008	630.954	64	976008	630954346
6389	448	6872982	180038864	1	211	1_211	6398	0.99391	6.87298	180.039	448	6872982	180038864
6391	448	6872982	215011642	1	211	1_211	6398	0.971338	6.87298	215.012	448	6872982	215011642
6392	448	6872982	226044510	1	211	1_211	6398	0.991831	6.87298	226.045	448	6872982	226044510
6398	448	6872982	359077545	1	211	1_211	6398	0.999955	6.87298	359.078	448	6872982	359077545
6399	448	6872982	360080109	1	211	1_211	6398	0.954693	6.87298	360.08	448	6872982	360080109
6400	448	6872982	437077148	1	212	1_212	6400	0.999955	6.87298	437.077	448	6872982	437077148
6401	448	6872982	438069336	1	212	1_212	6400	0.973533	6.87298	438.069	448	6872982	438069336
6402	448	6872982	470084198	1	213	1_213	6413	0.995	6.87298	470.084	448	6872982	470084198
6413	449	6888428	469079102	1	213	1_213	6413	0.999955	6.88843	469.079	449	6888428	469079102
6407	449	6888428	186113297	1	214	1_214	6426	0.916218	6.88843	186.113	449	6888428	186113297
6415	449	6888428	672112244	1	214	1_214	6426	0.905927	6.88843	672.112	449	6888428	672112244
6425	451	6919127	609144897	1	214	1_214	6426	0.993801	6.91913	609.145	451	6919127	609144897
6426	451	6919127	610148804	1	214	1_214	6426	0.999955	6.91913	610.149	451	6919127	610148804
6433	452	6934514	381075684	1	214	1_214	6426	0.99374	6.93451	381.076	452	6934514	381075684
6455	454	6965502	626143738	1	216	1_216	6455	0.999955	6.9655	626.144	454	6965502	626143738
6461	455	6981040	625140381	1	216	1_216	6455	0.968099	6.98104	625.14	455	6981040	625140381
6493	459	7042922	756205933	1	217	1_217	6496	0.966209	7.04292	756.206	459	7042922	756205933
6494	459	7042922	757209106	1	217	1_217	6496	0.970805	7.04292	757.209	459	7042922	757209106
6496	459	7042922	791179871	1	217	1_217	6496	0.981971	7.04292	791.18	459	7042922	791179871
6499	459	7042922	803214783	1	217	1_217	6496	0.973713	7.04292	803.215	459	7042922	803214783
6512	460	7058208	755203125	1	217	1_217	6496	0.95667	7.05821	755.203	460	7058208	755203125
6513	460	7058208	801208496	1	217	1_217	6496	0.957775	7.05821	801.208	460	7058208	801208496
6514	460	7058208	802211487	1	217	1_217	6496	0.962999	7.05821	802.211	460	7058208	802211487
6522	461	7073777	818198975	1	217	1_217	6496	0.872562	7.07378	818.199	461	7073777	818198975
6536	463	7104525	551179749	1	219	1_219	6536	0.999955	7.10452	551.18	463	7104525	551179749
6537	463	7104525	552179871	1	219	1_219	6536	0.973099	7.10452	552.18	463	7104525	552179871
6545	464	7119988	567637268	1	220	1_220	6580	0.922283	7.11999	567.637	464	7119988	567637268
6546	464	7119988	577141968	1	220	1_220	6580	0.924933	7.11999	577.142	464	7119988	577141968
6549	464	7119988	783197815	1	220	1_220	6580	0.922452	7.11999	783.198	464	7119988	783197815
6551	464	7119988	1136281494	1	220	1_220	6580	0.923592	7.11999	1136.28	464	7119988	1136281494
6552	464	7119988	1154292114	1	220	1_220	6580	0.926477	7.11999	1154.29	464	7119988	1154292114
6558	465	7135462	576136047	1	220	1_220	6580	0.990523	7.13546	576.136	465	7135462	576136047
6559	465	7135462	585123657	1	220	1_220	6580	0.98686	7.13546	585.124	465	7135462	585123657
6560	465	7135462	599643982	1	220	1_220	6580	0.994008	7.13546	599.644	465	7135462	599643982
6575	466	7150959	567133728	1	220	1_220	6580	0.991225	7.15096	567.134	466	7150959	567133728
6576	466	7150959	576643555	1	220	1_220	6580	0.993729	7.15096	576.644	466	7150959	576643555
6577	466	7150959	585625122	1	220	1_220	6580	0.938705	7.15096	585.625	466	7150959	585625122
6580	466	7150959	1135278320	1	220	1_220	6580	0.999955	7.15096	1135.28	466	7150959	1135278320
6583	466	7150959	1153283569	1	220	1_220	6580	0.996769	7.15096	1153.28	466	7150959	1153283569
6589	467	7166353	568139343	1	220	1_220	6580	0.995322	7.16635	568.139	467	7166353	568139343
6590	467	7166353	568639343	1	220	1_220	6580	0.96471	7.16635	568.639	467	7166353	568639343
6591	467	7166353	575132629	1	220	1_220	6580	0.947319	7.16635	575.133	467	7166353	575132629
6592	467	7166353	590139709	1	220	1_220	6580	0.992278	7.16635	590.14	467	7166353	590139709
6593	467	7166353	590640503	1	220	1_220	6580	0.994447	7.16635	590.641	467	7166353	590640503
6600	467	7166353	1151272583	1	220	1_220	6580	0.971977	7.16635	1151.27	467	7166353	1151272583
6601	467	7166353	1155294556	1	220	1_220	6580	0.994697	7.16635	1155.29	467	7166353	1155294556
6606	468	7181830	545140015	1	220	1_220	6580	0.851449	7.18183	545.14	468	7181830	545140015
6607	468	7181830	577644470	1	220	1_220	6580	0.904282	7.18183	577.644	468	7181830	577644470
6610	468	7181830	594630432	1	220	1_220	6580	0.895795	7.18183	594.63	468	7181830	594630432
6611	468	7181830	600145508	1	220	1_220	6580	0.914491	7.18183	600.146	468	7181830	600145508
6567	466	7150959	402090668	1	221	1_221	6568	0.999086	7.15096	402.091	466	7150959	402090668
6568	466	7150959	403093384	1	221	1_221	6568	0.999955	7.15096	403.093	466	7150959	403093384
6569	466	7150959	404085754	1	221	1_221	6568	0.999161	7.15096	404.086	466	7150959	404085754
6604	468	7181830	329008087	1	222	1_222	6617	0.975274	7.18183	329.008	468	7181830	329008087
6613	469	7197242	268108826	1	222	1_222	6617	0.94948	7.19724	268.109	469	7197242	268108826
6616	469	7197242	312098145	1	222	1_222	6617	0.999526	7.19724	312.098	469	7197242	312098145
6617	469	7197242	313101898	1	222	1_222	6617	0.999955	7.19724	313.102	469	7197242	313101898
6634	471	7228103	353180847	1	222	1_222	6617	0.91698	7.2281	353.181	471	7228103	353180847
6656	473	7258828	335171661	1	224	1_224	6656	0.999955	7.25883	335.172	473	7258828	335171661
6662	474	7274362	379159851	1	224	1_224	6656	0.991751	7.27436	379.16	474	7274362	379159851
6664	474	7274362	609149048	1	225	1_225	6672	0.995166	7.27436	609.149	474	7274362	609149048
6665	474	7274362	610152710	1	225	1_225	6672	0.996731	7.27436	610.153	474	7274362	610152710
6666	474	7274362	611151306	1	225	1_225	6672	0.995349	7.27436	611.151	474	7274362	611151306
6667	474	7274362	645121826	1	225	1_225	6672	0.98596	7.27436	645.122	474	7274362	645121826
6670	474	7274362	653135193	1	225	1_225	6672	0.959598	7.27436	653.135	474	7274362	653135193
6671	474	7274362	655153809	1	225	1_225	6672	0.997233	7.27436	655.154	474	7274362	655153809
6672	474	7274362	656155273	1	225	1_225	6672	0.999955	7.27436	656.155	474	7274362	656155273
6674	474	7274362	672140686	1	225	1_225	6672	0.989332	7.27436	672.141	474	7274362	672140686
6734	482	7398012	244061218	1	227	1_227	6736	0.956551	7.39801	244.061	482	7398012	244061218
6736	482	7398012	304082062	1	227	1_227	6736	0.999955	7.39801	304.082	482	7398012	304082062
6744	482	7398012	342055939	1	227	1_227	6736	0.93247	7.39801	342.056	482	7398012	342055939
6746	482	7398012	350090118	1	227	1_227	6736	0.994857	7.39801	350.09	482	7398012	350090118
6747	482	7398012	351091827	1	227	1_227	6736	0.999193	7.39801	351.092	482	7398012	351091827
6748	482	7398012	367078094	1	227	1_227	6736	0.972875	7.39801	367.078	482	7398012	367078094
6749	482	7398012	368081268	1	227	1_227	6736	0.989301	7.39801	368.081	482	7398012	368081268
6760	482	7398012	645148682	1	227	1_227	6736	0.926162	7.39801	645.149	482	7398012	645148682
6764	483	7413528	340058655	1	227	1_227	6736	0.991753	7.41353	340.059	483	7413528	340058655
6775	483	7413528	670667175	1	228	1_228	6776	0.980471	7.41353	670.667	483	7413528	670667175
6776	483	7413528	671167542	1	228	1_228	6776	0.999955	7.41353	671.168	483	7413528	671167542
6778	483	7413528	693669495	1	228	1_228	6776	0.988998	7.41353	693.669	483	7413528	693669495
6779	483	7413528	694169678	1	228	1_228	6776	0.976003	7.41353	694.17	483	7413528	694169678
6787	484	7428933	670161255	1	228	1_228	6776	0.963454	7.42893	670.161	484	7428933	670161255
6788	484	7428933	693168152	1	228	1_228	6776	0.973809	7.42893	693.168	484	7428933	693168152
6756	482	7398012	564140503	1	229	1_229	6768	0.996066	7.39801	564.141	482	7398012	564140503
6768	483	7413528	564642029	1	229	1_229	6768	0.999955	7.41353	564.642	483	7413528	564642029
6769	483	7413528	565143433	1	229	1_229	6768	0.899252	7.41353	565.143	483	7413528	565143433
6780	483	7413528	1083282715	1	229	1_229	6768	0.970823	7.41353	1083.28	483	7413528	1083282715
6784	484	7428933	599142883	1	229	1_229	6768	0.944887	7.42893	599.143	484	7428933	599142883
6801	486	7459750	786218567	1	231	1_231	6802	0.966557	7.45975	786.219	486	7459750	786218567
6802	486	7459750	787219055	1	231	1_231	6802	0.999955	7.45975	787.219	486	7459750	787219055
6806	487	7475288	775184448	1	231	1_231	6802	0.970795	7.47529	775.184	487	7475288	775184448
6808	487	7475288	785215332	1	231	1_231	6802	0.956177	7.47529	785.215	487	7475288	785215332
6819	488	7490715	755206238	1	232	1_232	6833	0.988625	7.49071	755.206	488	7490715	755206238
6820	488	7490715	755704956	1	232	1_232	6833	0.961024	7.49071	755.705	488	7490715	755704956
6821	488	7490715	756206604	1	232	1_232	6833	0.989343	7.49071	756.207	488	7490715	756206604
6822	488	7490715	757208679	1	232	1_232	6833	0.992373	7.49071	757.209	488	7490715	757208679
6823	488	7490715	758214478	1	232	1_232	6833	0.999032	7.49071	758.214	488	7490715	758214478
6824	488	7490715	781658691	1	232	1_232	6833	0.920469	7.49071	781.659	488	7490715	781658691
6827	488	7490715	791183350	1	232	1_232	6833	0.969826	7.49071	791.183	488	7490715	791183350
6828	488	7490715	792185181	1	232	1_232	6833	0.983753	7.49071	792.185	488	7490715	792185181
6829	488	7490715	793174805	1	232	1_232	6833	0.98468	7.49071	793.175	488	7490715	793174805
6830	488	7490715	801209717	1	232	1_232	6833	0.986376	7.49071	801.21	488	7490715	801209717
6831	488	7490715	802215820	1	232	1_232	6833	0.988591	7.49071	802.216	488	7490715	802215820
6832	488	7490715	803216370	1	232	1_232	6833	0.992848	7.49071	803.216	488	7490715	803216370
6833	488	7490715	804218384	1	232	1_232	6833	0.999955	7.49071	804.218	488	7490715	804218384
6834	488	7490715	818197327	1	232	1_232	6833	0.90278	7.49071	818.197	488	7490715	818197327
6835	488	7490715	819200439	1	232	1_232	6833	0.91892	7.49071	819.2	488	7490715	819200439
6838	488	7490715	845197693	1	232	1_232	6833	0.96109	7.49071	845.198	488	7490715	845197693
6840	488	7490715	854122375	1	232	1_232	6833	0.910722	7.49071	854.122	488	7490715	854122375
6841	488	7490715	869197449	1	232	1_232	6833	0.975266	7.49071	869.197	488	7490715	869197449
6843	488	7490715	873138489	1	232	1_232	6833	0.986476	7.49071	873.138	488	7490715	873138489
6846	488	7490715	1133311401	1	232	1_232	6833	0.981209	7.49071	1133.31	488	7490715	1133311401
6847	488	7490715	1133812256	1	232	1_232	6833	0.983509	7.49071	1133.81	488	7490715	1133812256
6848	488	7490715	1134312378	1	232	1_232	6833	0.978394	7.49071	1134.31	488	7490715	1134312378
6849	488	7490715	1134812866	1	232	1_232	6833	0.955055	7.49071	1134.81	488	7490715	1134812866
6862	489	7505978	1097298096	1	233	1_233	6862	0.999955	7.50598	1097.3	489	7505978	1097298096
6867	490	7521328	548145386	1	233	1_233	6862	0.963347	7.52133	548.145	490	7521328	548145386
6869	490	7521328	571148132	1	233	1_233	6862	0.973724	7.52133	571.148	490	7521328	571148132
6875	490	7521328	1098302124	1	233	1_233	6862	0.989197	7.52133	1098.3	490	7521328	1098302124
6902	495	7598402	421161530	1	234	1_234	6907	0.982038	7.5984	421.162	495	7598402	421161530
6907	495	7598402	431189758	1	234	1_234	6907	0.999955	7.5984	431.19	495	7598402	431189758
6908	495	7598402	432190552	1	234	1_234	6907	0.999937	7.5984	432.191	495	7598402	432190552
6910	495	7598402	448183899	1	234	1_234	6907	0.976558	7.5984	448.184	495	7598402	448183899
6912	495	7598402	481066223	1	235	1_235	6912	0.999955	7.5984	481.066	495	7598402	481066223
6913	495	7598402	482059387	1	235	1_235	6912	0.996043	7.5984	482.059	495	7598402	482059387
6945	497	7629308	448077820	1	237	1_237	6945	0.999955	7.62931	448.078	497	7629308	448077820
6946	497	7629308	449080414	1	237	1_237	6945	0.998094	7.62931	449.08	497	7629308	449080414
6947	497	7629308	450072662	1	237	1_237	6945	0.99732	7.62931	450.073	497	7629308	450072662
6949	497	7629308	464071075	1	237	1_237	6945	0.993804	7.62931	464.071	497	7629308	464071075
6950	497	7629308	465075684	1	237	1_237	6945	0.90975	7.62931	465.076	497	7629308	465075684
6951	497	7629308	466067932	1	237	1_237	6945	0.894544	7.62931	466.068	497	7629308	466067932
6962	498	7644640	609132690	1	238	1_238	6962	0.999955	7.64464	609.133	498	7644640	609132690
6963	498	7644640	609635437	1	238	1_238	6962	0.926748	7.64464	609.635	498	7644640	609635437
6966	498	7644640	1183297852	1	238	1_238	6962	0.97211	7.64464	1183.3	498	7644640	1183297852
6967	498	7644640	1184303101	1	238	1_238	6962	0.97489	7.64464	1184.3	498	7644640	1184303101
6983	499	7660138	1183800659	1	238	1_238	6962	0.93061	7.66014	1183.8	499	7660138	1183800659
6984	499	7660138	1185304810	1	238	1_238	6962	0.979297	7.66014	1185.3	499	7660138	1185304810
6985	499	7660138	1186307495	1	238	1_238	6962	0.887108	7.66014	1186.31	499	7660138	1186307495
7007	501	7690935	389181427	1	239	1_239	7007	0.999955	7.69093	389.181	501	7690935	389181427
7008	501	7690935	390184601	1	239	1_239	7007	0.968897	7.69093	390.185	501	7690935	390184601
1796	64	976008	304988617	1	24	1_24	1854	0.976964	0.976008	304.989	64	976008	304988617
1797	64	976008	306989685	1	24	1_24	1854	0.970735	0.976008	306.99	64	976008	306989685
1854	65	991312	305993927	1	24	1_24	1854	0.999955	0.991312	305.994	65	991312	305993927
1898	66	1006633	268039063	1	24	1_24	1854	0.850123	1.00663	268.039	66	1006633	268039063
1980	67	1022038	476968872	1	24	1_24	1854	0.878631	1.02204	476.969	67	1022038	476968872
6999	500	7675482	956139709	1	240	1_240	7035	0.87049	7.67548	956.14	500	7675482	956139709
7001	500	7675482	1028222534	1	240	1_240	7035	0.89954	7.67548	1028.22	500	7675482	1028222534
7006	501	7690935	331023804	1	240	1_240	7035	0.988411	7.69093	331.024	501	7690935	331023804
7015	501	7690935	576987854	1	240	1_240	7035	0.853198	7.69093	576.988	501	7690935	576987854
7018	501	7690935	698096619	1	240	1_240	7035	0.987848	7.69093	698.097	501	7690935	698096619
7022	501	7690935	955132996	1	240	1_240	7035	0.980534	7.69093	955.133	501	7690935	955132996
7023	501	7690935	972158447	1	240	1_240	7035	0.993283	7.69093	972.158	501	7690935	972158447
7024	501	7690935	973165161	1	240	1_240	7035	0.976303	7.69093	973.165	501	7690935	973165161
7026	501	7690935	1001193542	1	240	1_240	7035	0.995968	7.69093	1001.19	501	7690935	1001193542
7032	502	7706310	443111115	1	240	1_240	7035	0.980363	7.70631	443.111	502	7706310	443111115
7035	502	7706310	575031250	1	240	1_240	7035	0.999955	7.70631	575.031	502	7706310	575031250
7038	502	7706310	977115784	1	240	1_240	7035	0.986453	7.70631	977.116	502	7706310	977115784
7039	502	7706310	1002186951	1	240	1_240	7035	0.974231	7.70631	1002.19	502	7706310	1002186951
7043	503	7721752	479061951	1	240	1_240	7035	0.982188	7.72175	479.062	503	7721752	479061951
7045	503	7721752	509053833	1	240	1_240	7035	0.984423	7.72175	509.054	503	7721752	509053833
7047	503	7721752	545054565	1	240	1_240	7035	0.86687	7.72175	545.055	503	7721752	545054565
7053	504	7737283	96960670	1	240	1_240	7035	0.862518	7.73728	96.9607	504	7737283	96960670
7055	504	7737283	220029800	1	240	1_240	7035	0.903659	7.73728	220.03	504	7737283	220029800
7060	504	7737283	447051575	1	240	1_240	7035	0.906965	7.73728	447.052	504	7737283	447051575
7061	504	7737283	477062653	1	240	1_240	7035	0.911855	7.73728	477.063	504	7737283	477062653
7062	504	7737283	478064606	1	240	1_240	7035	0.911547	7.73728	478.065	504	7737283	478064606
7070	504	7737283	1000188721	1	240	1_240	7035	0.924551	7.73728	1000.19	504	7737283	1000188721
7088	506	7768077	825248169	1	241	1_241	7089	0.975291	7.76808	825.248	506	7768077	825248169
7089	506	7768077	827251038	1	241	1_241	7089	0.999955	7.76808	827.251	506	7768077	827251038
7090	506	7768077	871250610	1	241	1_241	7089	0.980125	7.76808	871.251	506	7768077	871250610
7098	507	7783542	826249695	1	241	1_241	7089	0.982316	7.78354	826.25	507	7783542	826249695
7099	507	7783542	861221741	1	241	1_241	7089	0.94144	7.78354	861.222	507	7783542	861221741
7101	508	7798970	399044342	1	243	1_243	7105	0.990007	7.79897	399.044	508	7798970	399044342
7102	508	7798970	399545807	1	243	1_243	7105	0.997193	7.79897	399.546	508	7798970	399545807
7105	508	7798970	799095947	1	243	1_243	7105	0.999955	7.79897	799.096	508	7798970	799095947
7121	510	7830127	593151855	1	244	1_244	7153	0.876283	7.83013	593.152	510	7830127	593151855
7122	510	7830127	594155090	1	244	1_244	7153	0.880691	7.83013	594.155	510	7830127	594155090
7123	510	7830127	595156311	1	244	1_244	7153	0.910361	7.83013	595.156	510	7830127	595156311
7124	510	7830127	596158386	1	244	1_244	7153	0.888325	7.83013	596.158	510	7830127	596158386
7125	510	7830127	629127563	1	244	1_244	7153	0.892548	7.83013	629.128	510	7830127	629127563
7126	510	7830127	630130554	1	244	1_244	7153	0.893887	7.83013	630.131	510	7830127	630130554
7127	510	7830127	631124146	1	244	1_244	7153	0.900864	7.83013	631.124	510	7830127	631124146
7128	510	7830127	639156189	1	244	1_244	7153	0.90201	7.83013	639.156	510	7830127	639156189
7132	510	7830127	707143433	1	244	1_244	7153	0.86039	7.83013	707.143	510	7830127	707143433
7134	510	7830127	890229797	1	244	1_244	7153	0.927106	7.83013	890.23	510	7830127	890229797
7135	510	7830127	890731201	1	244	1_244	7153	0.927089	7.83013	890.731	510	7830127	890731201
7136	510	7830127	891232849	1	244	1_244	7153	0.925979	7.83013	891.233	510	7830127	891232849
7137	510	7830127	891734375	1	244	1_244	7153	0.899419	7.83013	891.734	510	7830127	891734375
7139	510	7830127	1187308594	1	244	1_244	7153	0.924031	7.83013	1187.31	510	7830127	1187308594
7140	510	7830127	1188312378	1	244	1_244	7153	0.914991	7.83013	1188.31	510	7830127	1188312378
7144	511	7845463	657149597	1	244	1_244	7153	0.960753	7.84546	657.15	511	7845463	657149597
7153	512	7860932	593652283	1	244	1_244	7153	0.999955	7.86093	593.652	512	7860932	593652283
7155	512	7860932	692067688	1	244	1_244	7153	0.891385	7.86093	692.068	512	7860932	692067688
7147	512	7860932	195029480	1	245	1_245	7181	0.854003	7.86093	195.029	512	7860932	195029480
7173	514	7891920	825248657	1	245	1_245	7181	0.991155	7.89192	825.249	514	7891920	825248657
7174	514	7891920	826249817	1	245	1_245	7181	0.992751	7.89192	826.25	514	7891920	826249817
7175	514	7891920	827250244	1	245	1_245	7181	0.998683	7.89192	827.25	514	7891920	827250244
7178	514	7891920	861222168	1	245	1_245	7181	0.992066	7.89192	861.222	514	7891920	861222168
7181	514	7891920	871250244	1	245	1_245	7181	0.999955	7.89192	871.25	514	7891920	871250244
7182	514	7891920	872254028	1	245	1_245	7181	0.956355	7.89192	872.254	514	7891920	872254028
7183	514	7891920	888241150	1	245	1_245	7181	0.943917	7.89192	888.241	514	7891920	888241150
7230	520	7984724	421159241	1	246	1_246	7230	0.999955	7.98472	421.159	520	7984724	421159241
7231	520	7984724	422165863	1	246	1_246	7230	0.973387	7.98472	422.166	520	7984724	422165863
7232	520	7984724	423158386	1	246	1_246	7230	0.998404	7.98472	423.158	520	7984724	423158386
7233	520	7984724	431189758	1	246	1_246	7230	0.989847	7.98472	431.19	520	7984724	431189758
7235	520	7984724	432190521	1	246	1_246	7230	0.989525	7.98472	432.191	520	7984724	432190521
7236	520	7984724	433197998	1	246	1_246	7230	0.984798	7.98472	433.198	520	7984724	433197998
7237	520	7984724	448185150	1	246	1_246	7230	0.971311	7.98472	448.185	520	7984724	448185150
7238	520	7984724	449186768	1	246	1_246	7230	0.960347	7.98472	449.187	520	7984724	449186768
7240	520	7984724	475218658	1	246	1_246	7230	0.964102	7.98472	475.219	520	7984724	475218658
7241	520	7984724	499178680	1	246	1_246	7230	0.961871	7.98472	499.179	520	7984724	499178680
7243	520	7984724	503123810	1	246	1_246	7230	0.892395	7.98472	503.124	520	7984724	503123810
7248	520	7984724	817386963	1	246	1_246	7230	0.915055	7.98472	817.387	520	7984724	817386963
7265	523	8031067	627158997	1	247	1_247	7270	0.857871	8.03107	627.159	523	8031067	627158997
7266	523	8031067	627666138	1	247	1_247	7270	0.860216	8.03107	627.666	523	8031067	627666138
7267	523	8031067	628165894	1	247	1_247	7270	0.868764	8.03107	628.166	523	8031067	628165894
7270	523	8031067	645151733	1	247	1_247	7270	0.876279	8.03107	645.152	523	8031067	645151733
7271	523	8031067	645653503	1	247	1_247	7270	0.871664	8.03107	645.654	523	8031067	645653503
7273	523	8031067	650163696	1	247	1_247	7270	0.85961	8.03107	650.164	523	8031067	650163696
7274	523	8031067	650666138	1	247	1_247	7270	0.860117	8.03107	650.666	523	8031067	650666138
7275	523	8031067	651171387	1	247	1_247	7270	0.865011	8.03107	651.171	523	8031067	651171387
7276	523	8031067	651671692	1	247	1_247	7270	0.854713	8.03107	651.672	523	8031067	651671692
7290	525	8061872	290086029	1	248	1_248	7291	0.985403	8.06187	290.086	525	8061872	290086029
7291	525	8061872	334075714	1	248	1_248	7291	0.999955	8.06187	334.076	525	8061872	334075714
7302	526	8077278	289082428	1	248	1_248	7291	0.989676	8.07728	289.082	526	8077278	289082428
7303	526	8077278	333072845	1	248	1_248	7291	0.988204	8.07728	333.073	526	8077278	333072845
7313	530	8139095	584137756	1	250	1_250	7313	0.999955	8.13909	584.138	530	8139095	584137756
7314	530	8139095	584639648	1	250	1_250	7313	0.960672	8.13909	584.64	530	8139095	584639648
7333	534	8200715	475168091	1	251	1_251	7333	0.999955	8.20072	475.168	534	8200715	475168091
7334	534	8200715	476173187	1	251	1_251	7333	0.998276	8.20072	476.173	534	8200715	476173187
7335	534	8200715	656117249	1	252	1_252	7347	0.976766	8.20072	656.117	534	8200715	656117249
7342	535	8216267	593150940	1	252	1_252	7347	0.994923	8.21627	593.151	535	8216267	593150940
7343	535	8216267	594154419	1	252	1_252	7347	0.999471	8.21627	594.154	535	8216267	594154419
7344	535	8216267	629127136	1	252	1_252	7347	0.970598	8.21627	629.127	535	8216267	629127136
7345	535	8216267	637140320	1	252	1_252	7347	0.863205	8.21627	637.14	535	8216267	637140320
7346	535	8216267	639156189	1	252	1_252	7347	0.999789	8.21627	639.156	535	8216267	639156189
7347	535	8216267	640159424	1	252	1_252	7347	0.999955	8.21627	640.159	535	8216267	640159424
7348	535	8216267	641161438	1	252	1_252	7347	0.912025	8.21627	641.161	535	8216267	641161438
7349	535	8216267	656145935	1	252	1_252	7347	0.992668	8.21627	656.146	535	8216267	656145935
7372	539	8277988	561124451	1	253	1_253	7374	0.95473	8.27799	561.124	539	8277988	561124451
7373	539	8277988	563140564	1	253	1_253	7374	0.999299	8.27799	563.141	539	8277988	563140564
7374	539	8277988	564143127	1	253	1_253	7374	0.999955	8.27799	564.143	539	8277988	564143127
7377	539	8277988	741187500	1	254	1_254	7378	0.998845	8.27799	741.188	539	8277988	741187500
7378	539	8277988	742191223	1	254	1_254	7378	0.999955	8.27799	742.191	539	8277988	742191223
7403	540	8293505	773177612	1	254	1_254	7378	0.874914	8.2935	773.178	540	8293505	773177612
7382	540	8293505	481116455	1	255	1_255	7406	0.960736	8.2935	481.116	540	8293505	481116455
7385	540	8293505	562142761	1	255	1_255	7406	0.947417	8.2935	562.143	540	8293505	562142761
7386	540	8293505	584139221	1	255	1_255	7406	0.997815	8.2935	584.139	540	8293505	584139221
7387	540	8293505	584640198	1	255	1_255	7406	0.998292	8.2935	584.64	540	8293505	584640198
7388	540	8293505	585140686	1	255	1_255	7406	0.999378	8.2935	585.141	540	8293505	585140686
7389	540	8293505	585642090	1	255	1_255	7406	0.997521	8.2935	585.642	540	8293505	585642090
7390	540	8293505	602126038	1	255	1_255	7406	0.999047	8.2935	602.126	540	8293505	602126038
7391	540	8293505	602627319	1	255	1_255	7406	0.899861	8.2935	602.627	540	8293505	602627319
7393	540	8293505	615635437	1	255	1_255	7406	0.960064	8.2935	615.635	540	8293505	615635437
7405	540	8293505	1169282715	1	255	1_255	7406	0.999801	8.2935	1169.28	540	8293505	1169282715
7406	540	8293505	1170286377	1	255	1_255	7406	0.999955	8.2935	1170.29	540	8293505	1170286377
7407	540	8293505	1171289185	1	255	1_255	7406	0.992627	8.2935	1171.29	540	8293505	1171289185
7415	541	8308924	523218689	1	256	1_256	7416	0.994275	8.30892	523.219	541	8308924	523218689
7416	541	8308924	569220581	1	256	1_256	7416	0.999955	8.30892	569.221	541	8308924	569220581
7445	545	8370668	593154480	1	257	1_257	7450	0.999755	8.37067	593.154	545	8370668	593154480
7447	545	8370668	593654053	1	257	1_257	7450	0.994907	8.37067	593.654	545	8370668	593654053
7448	545	8370668	594155823	1	257	1_257	7450	0.999742	8.37067	594.156	545	8370668	594155823
7449	545	8370668	595156250	1	257	1_257	7450	0.999682	8.37067	595.156	545	8370668	595156250
7450	545	8370668	596156738	1	257	1_257	7450	0.999955	8.37067	596.157	545	8370668	596156738
7451	545	8370668	611139954	1	257	1_257	7450	0.971382	8.37067	611.14	545	8370668	611139954
7454	545	8370668	642609314	1	257	1_257	7450	0.963243	8.37067	642.609	545	8370668	642609314
7455	545	8370668	643109863	1	257	1_257	7450	0.872966	8.37067	643.11	545	8370668	643109863
7458	545	8370668	890229980	1	257	1_257	7450	0.993908	8.37067	890.23	545	8370668	890229980
7459	545	8370668	890730835	1	257	1_257	7450	0.993802	8.37067	890.731	545	8370668	890730835
7460	545	8370668	891229797	1	257	1_257	7450	0.99323	8.37067	891.23	545	8370668	891229797
7461	545	8370668	891732605	1	257	1_257	7450	0.990949	8.37067	891.733	545	8370668	891732605
7462	545	8370668	892235474	1	257	1_257	7450	0.971445	8.37067	892.235	545	8370668	892235474
7466	545	8370668	908218689	1	257	1_257	7450	0.967537	8.37067	908.219	545	8370668	908218689
7467	545	8370668	908718872	1	257	1_257	7450	0.961237	8.37067	908.719	545	8370668	908718872
7468	545	8370668	909218994	1	257	1_257	7450	0.923569	8.37067	909.219	545	8370668	909218994
7475	545	8370668	1187312134	1	257	1_257	7450	0.985543	8.37067	1187.31	545	8370668	1187312134
7476	545	8370668	1188312500	1	257	1_257	7450	0.98344	8.37067	1188.31	545	8370668	1188312500
7477	545	8370668	1188812744	1	257	1_257	7450	0.944878	8.37067	1188.81	545	8370668	1188812744
7478	545	8370668	1189312988	1	257	1_257	7450	0.972274	8.37067	1189.31	545	8370668	1189312988
7486	546	8385899	611640564	1	257	1_257	7450	0.877056	8.3859	611.641	546	8385899	611640564
7488	546	8385899	639156189	1	257	1_257	7450	0.912857	8.3859	639.156	546	8385899	639156189
7508	547	8401150	629125427	1	257	1_257	7450	0.905017	8.40115	629.125	547	8401150	629125427
7509	547	8401150	630127075	1	257	1_257	7450	0.8991	8.40115	630.127	547	8401150	630127075
7510	547	8401150	631124878	1	257	1_257	7450	0.900781	8.40115	631.125	547	8401150	631124878
7512	547	8401150	661134094	1	257	1_257	7450	0.864915	8.40115	661.134	547	8401150	661134094
7515	547	8401150	711091675	1	257	1_257	7450	0.915289	8.40115	711.092	547	8401150	711091675
7484	546	8385899	521203064	1	258	1_258	7501	0.967978	8.3859	521.203	546	8385899	521203064
7501	547	8401150	567211304	1	258	1_258	7501	0.999955	8.40115	567.211	547	8401150	567211304
7502	547	8401150	568215515	1	258	1_258	7501	0.999772	8.40115	568.216	547	8401150	568215515
7518	548	8416371	319130280	1	259	1_259	7519	0.970139	8.41637	319.13	548	8416371	319130280
7519	548	8416371	365134827	1	259	1_259	7519	0.999955	8.41637	365.135	548	8416371	365134827
1850	65	991312	245984344	1	26	1_26	1895	0.867984	0.991312	245.984	65	991312	245984344
1856	65	991312	325043518	1	26	1_26	1895	0.988961	0.991312	325.044	65	991312	325043518
1857	65	991312	326046082	1	26	1_26	1895	0.989403	0.991312	326.046	65	991312	326046082
1859	65	991312	343052765	1	26	1_26	1895	0.979107	0.991312	343.053	65	991312	343052765
1893	66	1006633	226998032	1	26	1_26	1895	0.993276	1.00663	226.998	66	1006633	226998032
1895	66	1006633	237026062	1	26	1_26	1895	0.999955	1.00663	237.026	66	1006633	237026062
1896	66	1006633	238028046	1	26	1_26	1895	0.99693	1.00663	238.028	66	1006633	238028046
1900	66	1006633	270976532	1	26	1_26	1895	0.94796	1.00663	270.977	66	1006633	270976532
1908	66	1006633	339058655	1	26	1_26	1895	0.989804	1.00663	339.059	66	1006633	339058655
1911	66	1006633	365035645	1	26	1_26	1895	0.965739	1.00663	365.036	66	1006633	365035645
1949	67	1022038	99008408	1	26	1_26	1895	0.973066	1.02204	99.0084	67	1022038	99008408
1953	67	1022038	251041885	1	26	1_26	1895	0.923777	1.02204	251.042	67	1022038	251041885
1961	67	1022038	289018982	1	26	1_26	1895	0.986029	1.02204	289.019	67	1022038	289018982
1992	67	1022038	565053284	1	26	1_26	1895	0.921185	1.02204	565.053	67	1022038	565053284
7530	548	8416371	960235168	1	260	1_260	7556	0.860795	8.41637	960.235	548	8416371	960235168
7531	548	8416371	960736633	1	260	1_260	7556	0.883996	8.41637	960.737	548	8416371	960736633
7544	550	8431690	663156250	1	260	1_260	7556	0.967641	8.43169	663.156	550	8431690	663156250
7545	550	8431690	663657288	1	260	1_260	7556	0.97363	8.43169	663.657	550	8431690	663657288
7546	550	8431690	664159363	1	260	1_260	7556	0.98493	8.43169	664.159	550	8431690	664159363
7548	550	8431690	670145569	1	260	1_260	7556	0.928456	8.43169	670.146	550	8431690	670145569
7556	550	8431690	686158630	1	260	1_260	7556	0.999955	8.43169	686.159	550	8431690	686158630
7557	550	8431690	686660339	1	260	1_260	7556	0.894769	8.43169	686.66	550	8431690	686660339
7570	551	8447090	672161743	1	260	1_260	7556	0.952031	8.44709	672.162	551	8447090	672161743
7563	551	8447090	341124634	1	261	1_261	7563	0.999955	8.44709	341.125	551	8447090	341124634
7564	551	8447090	342126526	1	261	1_261	7563	0.999774	8.44709	342.127	551	8447090	342126526
7577	551	8447090	825244019	1	262	1_262	7578	0.997037	8.44709	825.244	551	8447090	825244019
7578	551	8447090	826248413	1	262	1_262	7578	0.999955	8.44709	826.248	551	8447090	826248413
7583	553	8478064	245092865	1	263	1_263	7583	0.999955	8.47806	245.093	553	8478064	245092865
7584	553	8478064	289082642	1	263	1_263	7583	0.974904	8.47806	289.083	553	8478064	289082642
7592	555	8508935	593153870	1	264	1_264	7600	0.97891	8.50893	593.154	555	8508935	593153870
7593	555	8508935	594155640	1	264	1_264	7600	0.985638	8.50893	594.156	555	8508935	594155640
7594	555	8508935	595156250	1	264	1_264	7600	0.977792	8.50893	595.156	555	8508935	595156250
7595	555	8508935	629126221	1	264	1_264	7600	0.994001	8.50893	629.126	555	8508935	629126221
7598	555	8508935	637140564	1	264	1_264	7600	0.975337	8.50893	637.141	555	8508935	637140564
7599	555	8508935	639156189	1	264	1_264	7600	0.998514	8.50893	639.156	555	8508935	639156189
7600	555	8508935	640157288	1	264	1_264	7600	0.999955	8.50893	640.157	555	8508935	640157288
7601	555	8508935	656145325	1	264	1_264	7600	0.927843	8.50893	656.145	555	8508935	656145325
7604	555	8508935	709161682	1	265	1_265	7613	0.985715	8.50893	709.162	555	8508935	709161682
7610	556	8524293	710164734	1	265	1_265	7613	0.992928	8.52429	710.165	556	8524293	710164734
7611	556	8524293	727135559	1	265	1_265	7613	0.992806	8.52429	727.136	556	8524293	727135559
7612	556	8524293	728138855	1	265	1_265	7613	0.867196	8.52429	728.139	556	8524293	728138855
7613	556	8524293	741151428	1	265	1_265	7613	0.999955	8.52429	741.151	556	8524293	741151428
7616	557	8539692	693130188	1	265	1_265	7613	0.978193	8.53969	693.13	557	8539692	693130188
7617	557	8539692	711140747	1	265	1_265	7613	0.9831	8.53969	711.141	557	8539692	711140747
7622	559	8570593	290142883	1	266	1_266	7622	0.999955	8.57059	290.143	559	8570593	290142883
7624	559	8570593	334129578	1	266	1_266	7622	0.989092	8.57059	334.13	559	8570593	334129578
7626	559	8570593	335135834	1	266	1_266	7622	0.974745	8.57059	335.136	559	8570593	335135834
7636	560	8585955	439081207	1	267	1_267	7653	0.921251	8.58596	439.081	560	8585955	439081207
7653	562	8616785	686128052	1	267	1_267	7653	0.999955	8.61679	686.128	562	8616785	686128052
7654	562	8616785	687131409	1	267	1_267	7653	0.989901	8.61679	687.131	562	8616785	687131409
7655	562	8616785	688123291	1	267	1_267	7653	0.920679	8.61679	688.123	562	8616785	688123291
7658	562	8616785	826248535	1	267	1_267	7653	0.943243	8.61679	826.249	562	8616785	826248535
7668	563	8632258	524075439	1	267	1_267	7653	0.993747	8.63226	524.075	563	8632258	524075439
7670	563	8632258	825244995	1	267	1_267	7653	0.968062	8.63226	825.245	563	8632258	825244995
7671	563	8632258	871250366	1	267	1_267	7653	0.890149	8.63226	871.25	563	8632258	871250366
7674	564	8647663	273051331	1	267	1_267	7653	0.890359	8.64766	273.051	564	8647663	273051331
7679	564	8647663	797171692	1	267	1_267	7653	0.855942	8.64766	797.172	564	8647663	797171692
7664	563	8632258	395173889	1	268	1_268	7666	0.999422	8.63226	395.174	563	8632258	395173889
7666	563	8632258	439163818	1	268	1_268	7666	0.999955	8.63226	439.164	563	8632258	439163818
7667	563	8632258	441179565	1	268	1_268	7666	0.991773	8.63226	441.18	563	8632258	441179565
1924	66	1006633	523960999	1	27	1_27	1924	0.999955	1.00663	523.961	66	1006633	523960999
1981	67	1022038	486005676	1	27	1_27	1924	0.945892	1.02204	486.006	67	1022038	486005676
7692	566	8678596	612200806	1	270	1_270	7692	0.999955	8.6786	612.201	566	8678596	612200806
7699	567	8694014	611196960	1	270	1_270	7692	0.96178	8.69401	611.197	567	8694014	611196960
7709	568	8709456	427196472	1	271	1_271	7709	0.999955	8.70946	427.196	568	8709456	427196472
7711	568	8709456	471187469	1	271	1_271	7709	0.996489	8.70946	471.187	568	8709456	471187469
7712	568	8709456	472189667	1	271	1_271	7709	0.996464	8.70946	472.19	568	8709456	472189667
7715	568	8709456	680672485	1	272	1_272	7750	0.908227	8.70946	680.672	568	8709456	680672485
7718	568	8709456	702669006	1	272	1_272	7750	0.860711	8.70946	702.669	568	8709456	702669006
7725	569	8724820	648665649	1	272	1_272	7750	0.973912	8.72482	648.666	569	8724820	648665649
7727	569	8724820	689653992	1	272	1_272	7750	0.963969	8.72482	689.654	569	8724820	689653992
7728	569	8724820	695172424	1	272	1_272	7750	0.940642	8.72482	695.172	569	8724820	695172424
7730	569	8724820	702158325	1	272	1_272	7750	0.875787	8.72482	702.158	569	8724820	702158325
7731	569	8724820	704656921	1	272	1_272	7750	0.988741	8.72482	704.657	569	8724820	704656921
7740	570	8740191	648164612	1	272	1_272	7750	0.969037	8.74019	648.165	570	8740191	648164612
7741	570	8740191	649171814	1	272	1_272	7750	0.980231	8.74019	649.172	570	8740191	649171814
7745	570	8740191	670158203	1	272	1_272	7750	0.996902	8.74019	670.158	570	8740191	670158203
7747	570	8740191	670662292	1	272	1_272	7750	0.997142	8.74019	670.662	570	8740191	670662292
7748	570	8740191	671162781	1	272	1_272	7750	0.997514	8.74019	671.163	570	8740191	671162781
7749	570	8740191	671664246	1	272	1_272	7750	0.99785	8.74019	671.664	570	8740191	671664246
7750	570	8740191	672170471	1	272	1_272	7750	0.999955	8.74019	672.17	570	8740191	672170471
7751	570	8740191	678160461	1	272	1_272	7750	0.993859	8.74019	678.16	570	8740191	678160461
7752	570	8740191	679164001	1	272	1_272	7750	0.997793	8.74019	679.164	570	8740191	679164001
7754	570	8740191	679664612	1	272	1_272	7750	0.997917	8.74019	679.665	570	8740191	679664612
7755	570	8740191	680177185	1	272	1_272	7750	0.998753	8.74019	680.177	570	8740191	680177185
7758	570	8740191	686156677	1	272	1_272	7750	0.986946	8.74019	686.157	570	8740191	686156677
7759	570	8740191	686658203	1	272	1_272	7750	0.993454	8.74019	686.658	570	8740191	686658203
7760	570	8740191	688154724	1	272	1_272	7750	0.978227	8.74019	688.155	570	8740191	688154724
7761	570	8740191	688655823	1	272	1_272	7750	0.978963	8.74019	688.656	570	8740191	688655823
7762	570	8740191	689154358	1	272	1_272	7750	0.981743	8.74019	689.154	570	8740191	689154358
7763	570	8740191	693162659	1	272	1_272	7750	0.997414	8.74019	693.163	570	8740191	693162659
7765	570	8740191	693663696	1	272	1_272	7750	0.997465	8.74019	693.664	570	8740191	693663696
7767	570	8740191	694163879	1	272	1_272	7750	0.997805	8.74019	694.164	570	8740191	694163879
7768	570	8740191	694666443	1	272	1_272	7750	0.998935	8.74019	694.666	570	8740191	694666443
7769	570	8740191	701164063	1	272	1_272	7750	0.980152	8.74019	701.164	570	8740191	701164063
7770	570	8740191	701657837	1	272	1_272	7750	0.915007	8.74019	701.658	570	8740191	701657837
7772	570	8740191	704156372	1	272	1_272	7750	0.987552	8.74019	704.156	570	8740191	704156372
7775	570	8740191	710169006	1	272	1_272	7750	0.930355	8.74019	710.169	570	8740191	710169006
7778	570	8740191	715179749	1	272	1_272	7750	0.884061	8.74019	715.18	570	8740191	715179749
7782	570	8740191	719624451	1	272	1_272	7750	0.984587	8.74019	719.624	570	8740191	719624451
7783	570	8740191	720124939	1	272	1_272	7750	0.989841	8.74019	720.125	570	8740191	720124939
7784	570	8740191	720625244	1	272	1_272	7750	0.982851	8.74019	720.625	570	8740191	720625244
7787	570	8740191	729129395	1	272	1_272	7750	0.990681	8.74019	729.129	570	8740191	729129395
7789	570	8740191	729632813	1	272	1_272	7750	0.959973	8.74019	729.633	570	8740191	729632813
7802	571	8755491	678663635	1	272	1_272	7750	0.956766	8.75549	678.664	571	8755491	678663635
7803	571	8755491	687162354	1	272	1_272	7750	0.879594	8.75549	687.162	571	8755491	687162354
7805	571	8755491	697156677	1	272	1_272	7750	0.92511	8.75549	697.157	571	8755491	697156677
7807	571	8755491	726164124	1	272	1_272	7750	0.93464	8.75549	726.164	571	8755491	726164124
7737	570	8740191	623161682	1	273	1_273	7737	0.999955	8.74019	623.162	570	8740191	623161682
7738	570	8740191	624164612	1	273	1_273	7737	0.999238	8.74019	624.165	570	8740191	624164612
7744	570	8740191	669164124	1	273	1_273	7737	0.998657	8.74019	669.164	570	8740191	669164124
7792	570	8740191	982248047	1	273	1_273	7737	0.866286	8.74019	982.248	570	8740191	982248047
7793	570	8740191	982749817	1	273	1_273	7737	0.854769	8.74019	982.75	570	8740191	982749817
7785	570	8740191	728169189	1	274	1_274	7786	0.984686	8.74019	728.169	570	8740191	728169189
7786	570	8740191	728670959	1	274	1_274	7786	0.999955	8.74019	728.671	570	8740191	728670959
7821	574	8801800	473129700	1	275	1_275	7821	0.999955	8.8018	473.13	574	8801800	473129700
7822	574	8801800	473631378	1	275	1_275	7821	0.980267	8.8018	473.631	574	8801800	473631378
7829	576	8832573	343139221	1	276	1_276	7829	0.999955	8.83257	343.139	576	8832573	343139221
7830	576	8832573	344142700	1	276	1_276	7829	0.959598	8.83257	344.143	576	8832573	344142700
7849	578	8863421	367196777	1	276	1_276	7829	0.921792	8.86342	367.197	578	8863421	367196777
7827	576	8832573	309062256	1	277	1_277	7828	0.992324	8.83257	309.062	576	8832573	309062256
7828	576	8832573	310064484	1	277	1_277	7828	0.999955	8.83257	310.064	576	8832573	310064484
7856	579	8878952	680171936	1	278	1_278	7856	0.874732	8.87895	680.172	579	8878952	680171936
7878	580	8894408	679165588	1	278	1_278	7856	0.863526	8.89441	679.166	580	8894408	679165588
7879	580	8894408	679668213	1	278	1_278	7856	0.86575	8.89441	679.668	580	8894408	679668213
7868	580	8894408	453117065	1	279	1_279	7872	0.97523	8.89441	453.117	580	8894408	453117065
7870	580	8894408	455113464	1	279	1_279	7872	0.958708	8.89441	455.113	580	8894408	455113464
7871	580	8894408	464151245	1	279	1_279	7872	0.966306	8.89441	464.151	580	8894408	464151245
7872	580	8894408	465149689	1	279	1_279	7872	0.999955	8.89441	465.15	580	8894408	465149689
7873	580	8894408	480134766	1	279	1_279	7872	0.984466	8.89441	480.135	580	8894408	480134766
7877	580	8894408	562062256	1	279	1_279	7872	0.946295	8.89441	562.062	580	8894408	562062256
7886	580	8894408	881292297	1	279	1_279	7872	0.922348	8.89441	881.292	580	8894408	881292297
7891	581	8909763	463146759	1	279	1_279	7872	0.955651	8.90976	463.147	581	8909763	463146759
7862	579	8878952	709161682	1	280	1_280	7894	0.924715	8.87895	709.162	579	8878952	709161682
7880	580	8894408	710166016	1	280	1_280	7894	0.990518	8.89441	710.166	580	8894408	710166016
7881	580	8894408	727135620	1	280	1_280	7894	0.992831	8.89441	727.136	580	8894408	727135620
7882	580	8894408	728138916	1	280	1_280	7894	0.994992	8.89441	728.139	580	8894408	728138916
7883	580	8894408	741151367	1	280	1_280	7894	0.991315	8.89441	741.151	580	8894408	741151367
7894	581	8909763	694133057	1	280	1_280	7894	0.999955	8.90976	694.133	581	8909763	694133057
7895	581	8909763	711140686	1	280	1_280	7894	0.924247	8.90976	711.141	581	8909763	711140686
7922	583	8940878	711104431	1	280	1_280	7894	0.911868	8.94088	711.104	583	8940878	711104431
7916	583	8940878	686172058	1	281	1_281	7916	0.999955	8.94088	686.172	583	8940878	686172058
7917	583	8940878	686674133	1	281	1_281	7916	0.947568	8.94088	686.674	583	8940878	686674133
7918	583	8940878	703157043	1	281	1_281	7916	0.926797	8.94088	703.157	583	8940878	703157043
7920	583	8940878	709174194	1	281	1_281	7916	0.994449	8.94088	709.174	583	8940878	709174194
7945	584	8956355	685668762	1	281	1_281	7916	0.99518	8.95636	685.669	584	8956355	685668762
7990	585	8971639	685166260	1	281	1_281	7916	0.92409	8.97164	685.166	585	8971639	685166260
7991	585	8971639	694173950	1	281	1_281	7916	0.921605	8.97164	694.174	585	8971639	694173950
7992	585	8971639	694675903	1	281	1_281	7916	0.91021	8.97164	694.676	585	8971639	694675903
7995	585	8971639	708174072	1	281	1_281	7916	0.925469	8.97164	708.174	585	8971639	708174072
7996	585	8971639	708672241	1	281	1_281	7916	0.925917	8.97164	708.672	585	8971639	708672241
8036	587	9002435	224031662	1	283	1_283	8040	0.969607	9.00244	224.032	587	9002435	224031662
8040	587	9002435	357045746	1	283	1_283	8040	0.999955	9.00244	357.046	587	9002435	357045746
8046	587	9002435	733063232	1	283	1_283	8040	0.872848	9.00244	733.063	587	9002435	733063232
8059	589	9033110	323043121	1	283	1_283	8040	0.897995	9.03311	323.043	589	9033110	323043121
8065	589	9033110	697124939	1	283	1_283	8040	0.921456	9.03311	697.125	589	9033110	697124939
8066	589	9033110	698125610	1	283	1_283	8040	0.918054	9.03311	698.126	589	9033110	698125610
8034	587	9002435	121030594	1	284	1_284	8034	0.999955	9.00244	121.031	587	9002435	121030594
8037	587	9002435	237041641	1	284	1_284	8034	0.961363	9.00244	237.042	587	9002435	237041641
8038	587	9002435	238045578	1	284	1_284	8034	0.968948	9.00244	238.046	587	9002435	238045578
8054	588	9017860	578124756	1	284	1_284	8034	0.879363	9.01786	578.125	588	9017860	578124756
8063	589	9033110	577123169	1	285	1_285	8111	0.87077	9.03311	577.123	589	9033110	577123169
8067	589	9033110	744133179	1	285	1_285	8111	0.892034	9.03311	744.133	589	9033110	744133179
8069	590	9048257	223062164	1	285	1_285	8111	0.91624	9.04826	223.062	590	9048257	223062164
8071	590	9048257	224062897	1	285	1_285	8111	0.881742	9.04826	224.063	590	9048257	224062897
8073	590	9048257	339074249	1	285	1_285	8111	0.992419	9.04826	339.074	590	9048257	339074249
8074	590	9048257	340076965	1	285	1_285	8111	0.991998	9.04826	340.077	590	9048257	340076965
8076	590	9048257	341049896	1	285	1_285	8111	0.909839	9.04826	341.05	590	9048257	341049896
8077	590	9048257	341076996	1	285	1_285	8111	0.993326	9.04826	341.077	590	9048257	341076996
8081	590	9048257	663123596	1	285	1_285	8111	0.982133	9.04826	663.124	590	9048257	663123596
8082	590	9048257	664124939	1	285	1_285	8111	0.972501	9.04826	664.125	590	9048257	664124939
8083	590	9048257	679154114	1	285	1_285	8111	0.969858	9.04826	679.154	590	9048257	679154114
8084	590	9048257	680155518	1	285	1_285	8111	0.970597	9.04826	680.156	590	9048257	680155518
8086	590	9048257	681156921	1	285	1_285	8111	0.961695	9.04826	681.157	590	9048257	681156921
8088	590	9048257	682157349	1	285	1_285	8111	0.966213	9.04826	682.157	590	9048257	682157349
8092	590	9048257	727131836	1	285	1_285	8111	0.964365	9.04826	727.132	590	9048257	727131836
8094	590	9048257	1019227112	1	285	1_285	8111	0.95971	9.04826	1019.23	590	9048257	1019227112
8095	590	9048257	1020237854	1	285	1_285	8111	0.921363	9.04826	1020.24	590	9048257	1020237854
8097	591	9063380	238047134	1	285	1_285	8111	0.944264	9.06338	238.047	591	9063380	238047134
8098	591	9063380	321062347	1	285	1_285	8111	0.996004	9.06338	321.062	591	9063380	321062347
8100	591	9063380	342078247	1	285	1_285	8111	0.987023	9.06338	342.078	591	9063380	342078247
8101	591	9063380	354060883	1	285	1_285	8111	0.953872	9.06338	354.061	591	9063380	354060883
8102	591	9063380	387059448	1	285	1_285	8111	0.96216	9.06338	387.059	591	9063380	387059448
8103	591	9063380	402065491	1	285	1_285	8111	0.885025	9.06338	402.065	591	9063380	402065491
8110	591	9063380	681126709	1	285	1_285	8111	0.941666	9.06338	681.127	591	9063380	681126709
8111	591	9063380	711142029	1	285	1_285	8111	0.999955	9.06338	711.142	591	9063380	711142029
8112	591	9063380	712147583	1	285	1_285	8111	0.999749	9.06338	712.148	591	9063380	712147583
8114	591	9063380	1017210632	1	285	1_285	8111	0.99673	9.06338	1017.21	591	9063380	1017210632
8115	591	9063380	1018219482	1	285	1_285	8111	0.994722	9.06338	1018.22	591	9063380	1018219482
8120	592	9078573	355065155	1	285	1_285	8111	0.97705	9.07857	355.065	592	9078573	355065155
8123	592	9078573	665135742	1	285	1_285	8111	0.972186	9.07857	665.136	592	9078573	665135742
8124	592	9078573	677131226	1	285	1_285	8111	0.995695	9.07857	677.131	592	9078573	677131226
8126	592	9078573	678132568	1	285	1_285	8111	0.994847	9.07857	678.133	592	9078573	678132568
8127	592	9078573	695149048	1	285	1_285	8111	0.996973	9.07857	695.149	592	9078573	695149048
8128	592	9078573	696153076	1	285	1_285	8111	0.994721	9.07857	696.153	592	9078573	696153076
8129	592	9078573	713148499	1	285	1_285	8111	0.986422	9.07857	713.148	592	9078573	713148499
8204	597	9154926	861288208	1	287	1_287	8212	0.956715	9.15493	861.288	597	9154926	861288208
8205	597	9154926	862288147	1	287	1_287	8212	0.954253	9.15493	862.288	597	9154926	862288147
8212	598	9170403	521197449	1	287	1_287	8212	0.999955	9.1704	521.197	598	9170403	521197449
8213	598	9170403	523207703	1	287	1_287	8212	0.946176	9.1704	523.208	598	9170403	523207703
8216	598	9170403	557180420	1	287	1_287	8212	0.983869	9.1704	557.18	598	9170403	557180420
8218	598	9170403	559176880	1	287	1_287	8212	0.881173	9.1704	559.177	598	9170403	559176880
8221	598	9170403	567211304	1	287	1_287	8212	0.99954	9.1704	567.211	598	9170403	567211304
8223	598	9170403	568215271	1	287	1_287	8212	0.999581	9.1704	568.215	598	9170403	568215271
8224	598	9170403	569216736	1	287	1_287	8212	0.998192	9.1704	569.217	598	9170403	569216736
8226	598	9170403	584194641	1	287	1_287	8212	0.964234	9.1704	584.195	598	9170403	584194641
8228	598	9170403	599164551	1	287	1_287	8212	0.978284	9.1704	599.165	598	9170403	599164551
8229	598	9170403	599196838	1	287	1_287	8212	0.992235	9.1704	599.197	598	9170403	599196838
8230	598	9170403	599665405	1	287	1_287	8212	0.976221	9.1704	599.665	598	9170403	599665405
8238	598	9170403	1089419922	1	287	1_287	8212	0.854018	9.1704	1089.42	598	9170403	1089419922
8180	597	9154926	309062164	1	288	1_288	8207	0.977039	9.15493	309.062	597	9154926	309062164
8194	597	9154926	649140503	1	288	1_288	8207	0.975013	9.15493	649.141	597	9154926	649140503
8207	598	9170403	310064514	1	288	1_288	8207	0.999955	9.1704	310.065	598	9170403	310064514
8195	597	9154926	676187683	1	289	1_289	8211	0.921678	9.15493	676.188	597	9154926	676187683
8210	598	9170403	382113800	1	289	1_289	8211	0.989157	9.1704	382.114	598	9170403	382113800
8211	598	9170403	383117188	1	289	1_289	8211	0.999955	9.1704	383.117	598	9170403	383117188
1865	65	991312	425024628	1	29	1_29	1994	0.909555	0.991312	425.025	65	991312	425024628
1985	67	1022038	519992981	1	29	1_29	1994	0.917991	1.02204	519.993	67	1022038	519992981	50402	9519.11
1994	67	1022038	594003296	1	29	1_29	1994	0.999955	1.02204	594.003	67	1022038	594003296	112871	11123.2
2021	68	1037373	422027649	1	29	1_29	1994	0.99241	1.03737	422.028	68	1037373	422027649	3031168	114762
2030	68	1037373	845058289	1	29	1_29	1994	0.875663	1.03737	845.058	68	1037373	845058289	41310	9117.94
2062	69	1052617	423029083	1	29	1_29	1994	0.888542	1.05262	423.029	69	1052617	423029083	294677	13035.7
2063	69	1052617	424021332	1	29	1_29	1994	0.896265	1.05262	424.021	69	1052617	424021332	353211	14424.5
2069	69	1052617	557948853	1	29	1_29	1994	0.887849	1.05262	557.949	69	1052617	557948853	37389	9582.41
8276	602	9232133	548145386	1	290	1_290	8281	0.99057	9.23213	548.145	602	9232133	548145386
8277	602	9232133	548646973	1	290	1_290	8281	0.958379	9.23213	548.647	602	9232133	548646973
8279	602	9232133	571148315	1	290	1_290	8281	0.98181	9.23213	571.148	602	9232133	571148315
8280	602	9232133	571649902	1	290	1_290	8281	0.991333	9.23213	571.65	602	9232133	571649902
8281	602	9232133	572151184	1	290	1_290	8281	0.999955	9.23213	572.151	602	9232133	572151184
8282	602	9232133	594150940	1	290	1_290	8281	0.977414	9.23213	594.151	602	9232133	594150940
8288	602	9232133	1097298584	1	290	1_290	8281	0.99577	9.23213	1097.3	602	9232133	1097298584
8289	602	9232133	1098301880	1	290	1_290	8281	0.983503	9.23213	1098.3	602	9232133	1098301880
8299	603	9247548	575132507	1	290	1_290	8281	0.860749	9.24755	575.133	603	9247548	575132507
8319	605	9278275	727135742	1	292	1_292	8326	0.91646	9.27828	727.136	605	9278275	727135742
8326	606	9293669	709161621	1	292	1_292	8326	0.999448	9.29367	709.162	606	9293669	709161621
8327	606	9293669	710164856	1	292	1_292	8326	0.963549	9.29367	710.165	606	9293669	710164856
8323	606	9293669	357045715	1	293	1_293	8360	0.86353	9.29367	357.046	606	9293669	357045715
8330	607	9309174	223062164	1	293	1_293	8360	0.902059	9.30917	223.062	607	9309174	223062164
8332	607	9309174	323043060	1	293	1_293	8360	0.942521	9.30917	323.043	607	9309174	323043060
8334	607	9309174	339074249	1	293	1_293	8360	0.995857	9.30917	339.074	607	9309174	339074249
8336	607	9309174	340076965	1	293	1_293	8360	0.995953	9.30917	340.077	607	9309174	340076965
8337	607	9309174	341049988	1	293	1_293	8360	0.893831	9.30917	341.05	607	9309174	341049988
8338	607	9309174	341076965	1	293	1_293	8360	0.996514	9.30917	341.077	607	9309174	341076965
8339	607	9309174	342078278	1	293	1_293	8360	0.979468	9.30917	342.078	607	9309174	342078278
8340	607	9309174	372063843	1	293	1_293	8360	0.908683	9.30917	372.064	607	9309174	372063843
8342	607	9309174	663122375	1	293	1_293	8360	0.969271	9.30917	663.122	607	9309174	663122375
8344	607	9309174	679154114	1	293	1_293	8360	0.972423	9.30917	679.154	607	9309174	679154114
8345	607	9309174	680155396	1	293	1_293	8360	0.972299	9.30917	680.155	607	9309174	680155396
8347	607	9309174	681156799	1	293	1_293	8360	0.967522	9.30917	681.157	607	9309174	681156799
8348	607	9309174	682156982	1	293	1_293	8360	0.902685	9.30917	682.157	607	9309174	682156982
8350	607	9309174	732062500	1	293	1_293	8360	0.926729	9.30917	732.062	607	9309174	732062500
8358	608	9324355	325055573	1	293	1_293	8360	0.883745	9.32436	325.056	608	9324355	325055573
8360	608	9324355	371062378	1	293	1_293	8360	0.999955	9.32436	371.062	608	9324355	371062378
8364	608	9324355	438999298	1	293	1_293	8360	0.902983	9.32436	438.999	608	9324355	438999298
8369	608	9324355	701127075	1	293	1_293	8360	0.903937	9.32436	701.127	608	9324355	701127075
8371	608	9324355	711142822	1	293	1_293	8360	0.996552	9.32436	711.143	608	9324355	711142822
8372	608	9324355	712148926	1	293	1_293	8360	0.995597	9.32436	712.149	608	9324355	712148926
8373	608	9324355	1017217957	1	293	1_293	8360	0.951401	9.32436	1017.22	608	9324355	1017217957
8381	609	9339595	677131226	1	293	1_293	8360	0.993754	9.33959	677.131	609	9339595	677131226
8382	609	9339595	678132568	1	293	1_293	8360	0.992124	9.33959	678.133	609	9339595	678132568
8390	610	9354983	238047150	1	293	1_293	8360	0.915413	9.35498	238.047	610	9354983	238047150
8397	610	9354983	695149048	1	293	1_293	8360	0.922918	9.35498	695.149	610	9354983	695149048
8398	610	9354983	696154175	1	293	1_293	8360	0.91931	9.35498	696.154	610	9354983	696154175
8402	610	9354983	743126465	1	293	1_293	8360	0.909299	9.35498	743.126	610	9354983	743126465
8375	608	9324355	1079288696	1	294	1_294	8388	0.997174	9.32436	1079.29	608	9324355	1079288696
8388	609	9339595	1080291382	1	294	1_294	8388	0.999955	9.33959	1080.29	609	9339595	1080291382
8389	609	9339595	1081294189	1	294	1_294	8388	0.973947	9.33959	1081.29	609	9339595	1081294189
8400	610	9354983	739208923	1	294	1_294	8388	0.969279	9.35498	739.209	610	9354983	739208923
8401	610	9354983	740211426	1	294	1_294	8388	0.976849	9.35498	740.211	610	9354983	740211426
8404	610	9354983	785213806	1	294	1_294	8388	0.958749	9.35498	785.214	610	9354983	785213806
8387	609	9339595	727135620	1	295	1_295	8409	0.927287	9.33959	727.136	609	9339595	727135620
8409	611	9370247	693129761	1	295	1_295	8409	0.999955	9.37025	693.13	611	9370247	693129761
8440	613	9401116	694133301	1	295	1_295	8409	0.858308	9.40112	694.133	613	9401116	694133301
8441	613	9401116	709161499	1	295	1_295	8409	0.926239	9.40112	709.161	613	9401116	709161499
8442	613	9401116	710164673	1	295	1_295	8409	0.924688	9.40112	710.165	613	9401116	710164673
8443	613	9401116	741151428	1	295	1_295	8409	0.925744	9.40112	741.151	613	9401116	741151428
8444	613	9401116	742154724	1	295	1_295	8409	0.851555	9.40112	742.155	613	9401116	742154724
8425	612	9385748	797324280	1	297	1_297	8426	0.959664	9.38575	797.324	612	9385748	797324280
8426	612	9385748	798327759	1	297	1_297	8426	0.999955	9.38575	798.328	612	9385748	798327759
8417	612	9385748	464151245	1	298	1_298	8429	0.993591	9.38575	464.151	612	9385748	464151245
8418	612	9385748	465149200	1	298	1_298	8429	0.989304	9.38575	465.149	612	9385748	465149200
8420	612	9385748	507171631	1	298	1_298	8429	0.930004	9.38575	507.172	612	9385748	507171631
8429	613	9401116	453115356	1	298	1_298	8429	0.999955	9.40112	453.115	613	9401116	453115356
8430	613	9401116	454119812	1	298	1_298	8429	0.888363	9.40112	454.12	613	9401116	454119812
8431	613	9401116	455113342	1	298	1_298	8429	0.982753	9.40112	455.113	613	9401116	455113342
8432	613	9401116	463145294	1	298	1_298	8429	0.994816	9.40112	463.145	613	9401116	463145294
8458	614	9416503	562062378	1	298	1_298	8429	0.891214	9.4165	562.062	614	9416503	562062378
8469	615	9431935	480134430	1	298	1_298	8429	0.923056	9.43193	480.134	615	9431935	480134430
8447	614	9416503	255114670	1	299	1_299	8449	0.994598	9.4165	255.115	614	9416503	255114670
8449	614	9416503	299102386	1	299	1_299	8449	0.999955	9.4165	299.102	614	9416503	299102386
8450	614	9416503	331129944	1	299	1_299	8449	0.996805	9.4165	331.13	614	9416503	331129944
8453	614	9416503	363156158	1	299	1_299	8449	0.995958	9.4165	363.156	614	9416503	363156158
8454	614	9416503	364157654	1	299	1_299	8449	0.997596	9.4165	364.158	614	9416503	364157654
8456	614	9416503	409160065	1	299	1_299	8449	0.993896	9.4165	409.16	614	9416503	409160065
85	50	762413	422887573	1	3	1_3	222	0.993445	0.762413	422.888	50	762413	422887573
90	50	762413	541364014	1	3	1_3	222	0.994792	0.762413	541.364	50	762413	541364014
98	50	762413	614333435	1	3	1_3	222	0.875917	0.762413	614.333	50	762413	614333435
104	50	762413	663837280	1	3	1_3	222	0.996366	0.762413	663.837	50	762413	663837280
116	50	762413	777312683	1	3	1_3	222	0.927543	0.762413	777.313	50	762413	777312683
117	50	762413	785301758	1	3	1_3	222	0.970549	0.762413	785.302	50	762413	785301758
118	50	762413	785802856	1	3	1_3	222	0.981486	0.762413	785.803	50	762413	785802856
126	50	762413	841793274	1	3	1_3	222	0.852906	0.762413	841.793	50	762413	841793274
132	50	762413	907774109	1	3	1_3	222	0.984721	0.762413	907.774	50	762413	907774109
134	50	762413	922749695	1	3	1_3	222	0.9293	0.762413	922.75	50	762413	922749695
143	51	777707	290936371	1	3	1_3	222	0.971992	0.777707	290.936	51	777707	290936371
144	51	777707	290938538	1	3	1_3	222	0.961616	0.777707	290.939	51	777707	290938538
146	51	777707	292926453	1	3	1_3	222	0.962217	0.777707	292.926	51	777707	292926453
147	51	777707	305918182	1	3	1_3	222	0.997302	0.777707	305.918	51	777707	305918182
149	51	777707	308906342	1	3	1_3	222	0.995053	0.777707	308.906	51	777707	308906342
163	51	777707	418894592	1	3	1_3	222	0.99652	0.777707	418.895	51	777707	418894592
165	51	777707	419895660	1	3	1_3	222	0.995889	0.777707	419.896	51	777707	419895660
166	51	777707	420893951	1	3	1_3	222	0.996493	0.777707	420.894	51	777707	420893951
167	51	777707	426884247	1	3	1_3	222	0.973298	0.777707	426.884	51	777707	426884247
170	51	777707	434874268	1	3	1_3	222	0.995191	0.777707	434.874	51	777707	434874268
171	51	777707	435875000	1	3	1_3	222	0.96169	0.777707	435.875	51	777707	435875000
174	51	777707	438865540	1	3	1_3	222	0.92538	0.777707	438.866	51	777707	438865540
180	51	777707	475884003	1	3	1_3	222	0.995993	0.777707	475.884	51	777707	475884003
182	51	777707	476387329	1	3	1_3	222	0.990275	0.777707	476.387	51	777707	476387329
183	51	777707	476883545	1	3	1_3	222	0.973171	0.777707	476.884	51	777707	476883545
185	51	777707	483874786	1	3	1_3	222	0.998257	0.777707	483.875	51	777707	483874786
186	51	777707	484374908	1	3	1_3	222	0.988311	0.777707	484.375	51	777707	484374908
187	51	777707	484872803	1	3	1_3	222	0.950155	0.777707	484.873	51	777707	484872803
190	51	777707	491860352	1	3	1_3	222	0.970119	0.777707	491.86	51	777707	491860352
214	51	777707	532874939	1	3	1_3	222	0.934085	0.777707	532.875	51	777707	532874939
216	51	777707	533375122	1	3	1_3	222	0.927002	0.777707	533.375	51	777707	533375122
217	51	777707	533875061	1	3	1_3	222	0.93274	0.777707	533.875	51	777707	533875061
219	51	777707	534874451	1	3	1_3	222	0.930902	0.777707	534.874	51	777707	534874451
221	51	777707	536871704	1	3	1_3	222	0.876071	0.777707	536.872	51	777707	536871704
222	51	777707	540866455	1	3	1_3	222	0.999955	0.777707	540.866	51	777707	540866455
223	51	777707	541860291	1	3	1_3	222	0.987232	0.777707	541.86	51	777707	541860291
227	51	777707	549354309	1	3	1_3	222	0.956948	0.777707	549.354	51	777707	549354309
228	51	777707	549851563	1	3	1_3	222	0.998817	0.777707	549.852	51	777707	549851563
229	51	777707	550845764	1	3	1_3	222	0.999114	0.777707	550.846	51	777707	550845764
232	51	777707	552844055	1	3	1_3	222	0.991686	0.777707	552.844	51	777707	552844055
235	51	777707	556842590	1	3	1_3	222	0.921922	0.777707	556.843	51	777707	556842590
241	51	777707	564834351	1	3	1_3	222	0.987792	0.777707	564.834	51	777707	564834351
270	51	777707	597851013	1	3	1_3	222	0.996068	0.777707	597.851	51	777707	597851013
271	51	777707	598851440	1	3	1_3	222	0.995385	0.777707	598.851	51	777707	598851440
272	51	777707	599355408	1	3	1_3	222	0.952292	0.777707	599.355	51	777707	599355408
277	51	777707	605843628	1	3	1_3	222	0.99778	0.777707	605.844	51	777707	605843628
279	51	777707	606343689	1	3	1_3	222	0.993124	0.777707	606.344	51	777707	606343689
280	51	777707	606843079	1	3	1_3	222	0.987462	0.777707	606.843	51	777707	606843079
284	51	777707	613830811	1	3	1_3	222	0.968434	0.777707	613.831	51	777707	613830811
316	51	777707	634841919	1	3	1_3	222	0.971917	0.777707	634.842	51	777707	634841919
330	51	777707	654843750	1	3	1_3	222	0.974712	0.777707	654.844	51	777707	654843750
331	51	777707	655343811	1	3	1_3	222	0.972784	0.777707	655.344	51	777707	655343811
332	51	777707	655843689	1	3	1_3	222	0.975063	0.777707	655.844	51	777707	655843689
333	51	777707	656343750	1	3	1_3	222	0.945644	0.777707	656.344	51	777707	656343750
336	51	777707	662837280	1	3	1_3	222	0.997731	0.777707	662.837	51	777707	662837280
337	51	777707	663335632	1	3	1_3	222	0.996045	0.777707	663.336	51	777707	663335632
338	51	777707	664331482	1	3	1_3	222	0.950687	0.777707	664.331	51	777707	664331482
339	51	777707	664835266	1	3	1_3	222	0.996685	0.777707	664.835	51	777707	664835266
343	51	777707	670820984	1	3	1_3	222	0.987532	0.777707	670.821	51	777707	670820984
344	51	777707	671324646	1	3	1_3	222	0.959024	0.777707	671.325	51	777707	671324646
345	51	777707	671821960	1	3	1_3	222	0.942973	0.777707	671.822	51	777707	671821960
351	51	777707	678812073	1	3	1_3	222	0.99693	0.777707	678.812	51	777707	678812073
352	51	777707	679812439	1	3	1_3	222	0.986306	0.777707	679.812	51	777707	679812439
354	51	777707	680808655	1	3	1_3	222	0.961913	0.777707	680.809	51	777707	680808655
367	51	777707	694783752	1	3	1_3	222	0.973201	0.777707	694.784	51	777707	694783752
383	51	777707	711836853	1	3	1_3	222	0.884426	0.777707	711.837	51	777707	711836853
391	51	777707	719819458	1	3	1_3	222	0.994816	0.777707	719.819	51	777707	719819458
392	51	777707	720320374	1	3	1_3	222	0.992977	0.777707	720.32	51	777707	720320374
393	51	777707	720819031	1	3	1_3	222	0.993744	0.777707	720.819	51	777707	720819031
394	51	777707	721322632	1	3	1_3	222	0.973731	0.777707	721.323	51	777707	721322632
395	51	777707	721821411	1	3	1_3	222	0.855029	0.777707	721.821	51	777707	721821411
397	51	777707	727812439	1	3	1_3	222	0.992697	0.777707	727.812	51	777707	727812439
398	51	777707	728312500	1	3	1_3	222	0.98194	0.777707	728.312	51	777707	728312500
399	51	777707	728812256	1	3	1_3	222	0.984704	0.777707	728.812	51	777707	728812256
401	51	777707	729312256	1	3	1_3	222	0.867201	0.777707	729.312	51	777707	729312256
406	51	777707	735798706	1	3	1_3	222	0.939716	0.777707	735.799	51	777707	735798706
407	51	777707	736302368	1	3	1_3	222	0.861417	0.777707	736.302	51	777707	736302368
446	51	777707	776812561	1	3	1_3	222	0.919216	0.777707	776.813	51	777707	776812561
447	51	777707	777812683	1	3	1_3	222	0.943262	0.777707	777.813	51	777707	777812683
448	51	777707	778312561	1	3	1_3	222	0.913136	0.777707	778.313	51	777707	778312561
449	51	777707	778812256	1	3	1_3	222	0.932387	0.777707	778.812	51	777707	778812256
453	51	777707	784803040	1	3	1_3	222	0.981336	0.777707	784.803	51	777707	784803040
454	51	777707	786301147	1	3	1_3	222	0.8959	0.777707	786.301	51	777707	786301147
457	51	777707	792790894	1	3	1_3	222	0.999265	0.777707	792.791	51	777707	792790894
458	51	777707	793291870	1	3	1_3	222	0.875105	0.777707	793.292	51	777707	793291870
459	51	777707	793789734	1	3	1_3	222	0.999082	0.777707	793.79	51	777707	793789734
461	51	777707	794783142	1	3	1_3	222	0.998079	0.777707	794.783	51	777707	794783142
473	51	777707	808771606	1	3	1_3	222	0.993401	0.777707	808.772	51	777707	808771606
474	51	777707	809769592	1	3	1_3	222	0.879618	0.777707	809.77	51	777707	809769592
483	51	777707	824746216	1	3	1_3	222	0.851818	0.777707	824.746	51	777707	824746216
494	51	777707	842294495	1	3	1_3	222	0.881434	0.777707	842.294	51	777707	842294495
495	51	777707	842791077	1	3	1_3	222	0.968966	0.777707	842.791	51	777707	842791077
496	51	777707	843293274	1	3	1_3	222	0.867055	0.777707	843.293	51	777707	843293274
498	51	777707	849781189	1	3	1_3	222	0.86648	0.777707	849.781	51	777707	849781189
499	51	777707	850281433	1	3	1_3	222	0.854204	0.777707	850.281	51	777707	850281433
500	51	777707	850781128	1	3	1_3	222	0.922961	0.777707	850.781	51	777707	850781128
537	51	777707	906774353	1	3	1_3	222	0.984936	0.777707	906.774	51	777707	906774353
540	51	777707	908769226	1	3	1_3	222	0.930036	0.777707	908.769	51	777707	908769226
582	52	793047	174954758	1	3	1_3	222	0.992153	0.793047	174.955	52	793047	174954758
583	52	793047	175960175	1	3	1_3	222	0.991743	0.793047	175.96	52	793047	175960175
585	52	793047	176960770	1	3	1_3	222	0.962581	0.793047	176.961	52	793047	176960770
586	52	793047	178947357	1	3	1_3	222	0.99004	0.793047	178.947	52	793047	178947357
594	52	793047	288937286	1	3	1_3	222	0.970002	0.793047	288.937	52	793047	288937286
595	52	793047	289937469	1	3	1_3	222	0.967773	0.793047	289.937	52	793047	289937469
597	52	793047	304911255	1	3	1_3	222	0.99564	0.793047	304.911	52	793047	304911255
611	52	793047	548850830	1	3	1_3	222	0.996935	0.793047	548.851	52	793047	548850830
1966	67	1022038	358027283	1	30	1_30	1967	0.977054	1.02204	358.027	67	1022038	358027283
1967	67	1022038	359030609	1	30	1_30	1967	0.999955	1.02204	359.031	67	1022038	359030609
1968	67	1022038	360023071	1	30	1_30	1967	0.975658	1.02204	360.023	67	1022038	360023071
2013	68	1037373	360030975	1	30	1_30	1967	0.898337	1.03737	360.031	68	1037373	360030975
8481	618	9478400	389124786	1	300	1_300	8485	0.949425	9.4784	389.125	618	9478400	389124786
8483	618	9478400	505132874	1	300	1_300	8485	0.999392	9.4784	505.133	618	9478400	505132874
8484	618	9478400	506134796	1	300	1_300	8485	0.999397	9.4784	506.135	618	9478400	506134796
8485	618	9478400	507141663	1	300	1_300	8485	0.999955	9.4784	507.142	618	9478400	507141663
8491	618	9478400	1011276611	1	300	1_300	8485	0.886537	9.4784	1011.28	618	9478400	1011276611
8501	620	9509176	709161438	1	301	1_301	8502	0.967033	9.50918	709.161	620	9509176	709161438
8502	620	9509176	710164856	1	301	1_301	8502	0.999955	9.50918	710.165	620	9509176	710164856
8511	621	9524738	675119446	1	301	1_301	8502	0.943998	9.52474	675.119	621	9524738	675119446
8513	621	9524738	725156494	1	301	1_301	8502	0.909337	9.52474	725.156	621	9524738	725156494
8530	624	9570855	301118958	1	302	1_302	8530	0.999955	9.57085	301.119	624	9570855	301118958
8531	624	9570855	333145203	1	302	1_302	8530	0.983372	9.57085	333.145	624	9570855	333145203
8540	624	9570855	728139038	1	304	1_304	8566	0.971513	9.57085	728.139	624	9570855	728139038
8566	625	9586188	693130493	1	304	1_304	8566	0.999955	9.58619	693.13	625	9586188	693130493
8570	625	9586188	727135803	1	304	1_304	8566	0.984302	9.58619	727.136	625	9586188	727135803
8571	625	9586188	727136047	1	304	1_304	8566	0.991198	9.58619	727.136	625	9586188	727136047
8524	623	9555405	569150452	1	305	1_305	8575	0.924553	9.55541	569.15	623	9555405	569150452
8525	623	9555405	569652039	1	305	1_305	8575	0.90857	9.55541	569.652	623	9555405	569652039
8562	625	9586188	609133911	1	305	1_305	8575	0.851359	9.58619	609.134	625	9586188	609133911
8574	625	9586188	1183298950	1	305	1_305	8575	0.997358	9.58619	1183.3	625	9586188	1183298950
8575	625	9586188	1184302490	1	305	1_305	8575	0.999955	9.58619	1184.3	625	9586188	1184302490
8576	625	9586188	1185305908	1	305	1_305	8575	0.922219	9.58619	1185.31	625	9586188	1185305908
8572	625	9586188	951276917	1	306	1_306	8572	0.999955	9.58619	951.277	625	9586188	951276917
8573	625	9586188	952279846	1	306	1_306	8572	0.963321	9.58619	952.28	625	9586188	952279846
8587	626	9601650	492062836	1	307	1_307	8587	0.999955	9.60165	492.063	626	9601650	492062836
8588	626	9601650	493066650	1	307	1_307	8587	0.969985	9.60165	493.067	626	9601650	493066650
8605	627	9616985	377079651	1	308	1_308	8606	0.975424	9.61698	377.08	627	9616985	377079651
8606	627	9616985	378084015	1	308	1_308	8606	0.999955	9.61698	378.084	627	9616985	378084015
8613	628	9632455	253035110	1	308	1_308	8606	0.895321	9.63246	253.035	628	9632455	253035110
8616	628	9632455	440076294	1	308	1_308	8606	0.969159	9.63246	440.076	628	9632455	440076294
8632	630	9663208	627148071	1	309	1_309	8669	0.890512	9.66321	627.148	630	9663208	627148071
8635	630	9663208	662172607	1	309	1_309	8669	0.897328	9.66321	662.173	630	9663208	662172607
8637	630	9663208	691151306	1	309	1_309	8669	0.886624	9.66321	691.151	630	9663208	691151306
8640	630	9663208	867245361	1	309	1_309	8669	0.993293	9.66321	867.245	630	9663208	867245361
8641	630	9663208	867745361	1	309	1_309	8669	0.992682	9.66321	867.745	630	9663208	867745361
8642	630	9663208	868247986	1	309	1_309	8669	0.988171	9.66321	868.248	630	9663208	868247986
8643	630	9663208	868744690	1	309	1_309	8669	0.886548	9.66321	868.745	630	9663208	868744690
8644	630	9663208	884221802	1	309	1_309	8669	0.974311	9.66321	884.222	630	9663208	884221802
8645	630	9663208	885727539	1	309	1_309	8669	0.878137	9.66321	885.728	630	9663208	885727539
8650	630	9663208	1155313599	1	309	1_309	8669	0.964949	9.66321	1155.31	630	9663208	1155313599
8651	630	9663208	1155815796	1	309	1_309	8669	0.963979	9.66321	1155.82	630	9663208	1155815796
8652	630	9663208	1156316162	1	309	1_309	8669	0.964145	9.66321	1156.32	630	9663208	1156316162
8653	630	9663208	1156817017	1	309	1_309	8669	0.96126	9.66321	1156.82	630	9663208	1156817017
8654	630	9663208	1157317505	1	309	1_309	8669	0.959649	9.66321	1157.32	630	9663208	1157317505
8661	631	9678555	577156189	1	309	1_309	8669	0.999264	9.67855	577.156	631	9678555	577156189
8664	631	9678555	578156738	1	309	1_309	8669	0.999057	9.67855	578.157	631	9678555	578156738
8666	631	9678555	579158081	1	309	1_309	8669	0.992286	9.67855	579.158	631	9678555	579158081
8667	631	9678555	580161072	1	309	1_309	8669	0.980518	9.67855	580.161	631	9678555	580161072
8669	631	9678555	623157898	1	309	1_309	8669	0.999955	9.67855	623.158	631	9678555	623157898
8670	631	9678555	624162476	1	309	1_309	8669	0.999841	9.67855	624.162	631	9678555	624162476
8671	631	9678555	625162964	1	309	1_309	8669	0.999881	9.67855	625.163	631	9678555	625162964
8672	631	9678555	626164185	1	309	1_309	8669	0.999879	9.67855	626.164	631	9678555	626164185
8673	631	9678555	641156067	1	309	1_309	8669	0.886186	9.67855	641.156	631	9678555	641156067
8676	631	9678555	667187439	1	309	1_309	8669	0.929216	9.67855	667.187	631	9678555	667187439
8678	631	9678555	695092224	1	309	1_309	8669	0.976773	9.67855	695.092	631	9678555	695092224
8683	631	9678555	866244263	1	309	1_309	8669	0.995701	9.67855	866.244	631	9678555	866244263
8684	631	9678555	866745117	1	309	1_309	8669	0.995704	9.67855	866.745	631	9678555	866745117
8685	631	9678555	884724609	1	309	1_309	8669	0.975044	9.67855	884.725	631	9678555	884724609
8686	631	9678555	885225769	1	309	1_309	8669	0.955475	9.67855	885.226	631	9678555	885225769
8699	632	9693836	614131897	1	309	1_309	8669	0.962196	9.69384	614.132	632	9693836	614131897
8703	632	9693836	626612854	1	309	1_309	8669	0.886237	9.69384	626.613	632	9693836	626612854
8717	633	9708948	613127136	1	309	1_309	8669	0.896369	9.70895	613.127	633	9708948	613127136
8718	633	9708948	615126648	1	309	1_309	8669	0.89421	9.70895	615.127	633	9708948	615126648
2041	69	1052617	187024780	1	31	1_31	2041	0.999955	1.05262	187.025	69	1052617	187024780
2049	69	1052617	241035248	1	31	1_31	2041	0.986201	1.05262	241.035	69	1052617	241035248
8623	629	9647928	741151306	1	310	1_310	8680	0.902678	9.64793	741.151	629	9647928	741151306
8638	630	9663208	741187561	1	310	1_310	8680	0.952532	9.66321	741.188	630	9663208	741187561
8680	631	9678555	709161621	1	310	1_310	8680	0.999955	9.67855	709.162	631	9678555	709161621
8681	631	9678555	710164734	1	310	1_310	8680	0.974232	9.67855	710.165	631	9678555	710164734
8702	632	9693836	625166809	1	311	1_311	8702	0.999955	9.69384	625.167	632	9693836	625166809
8736	634	9724321	625166870	1	311	1_311	8702	0.902003	9.72432	625.167	634	9724321	625166870
8770	636	9754983	533163757	1	312	1_312	8770	0.999955	9.75498	533.164	636	9754983	533163757
8771	636	9754983	534166931	1	312	1_312	8770	0.998386	9.75498	534.167	636	9754983	534166931
8772	636	9754983	579170166	1	312	1_312	8770	0.913518	9.75498	579.17	636	9754983	579170166
8773	636	9754983	580175110	1	312	1_312	8770	0.992402	9.75498	580.175	636	9754983	580175110
8791	637	9770420	739207153	1	313	1_313	8794	0.926752	9.77042	739.207	637	9770420	739207153
8792	637	9770420	740211731	1	313	1_313	8794	0.975773	9.77042	740.212	637	9770420	740211731
8793	637	9770420	785216003	1	313	1_313	8794	0.930745	9.77042	785.216	637	9770420	785216003
8794	637	9770420	786217590	1	313	1_313	8794	0.999955	9.77042	786.218	637	9770420	786217590
8804	638	9785820	607130005	1	314	1_314	8804	0.999955	9.78582	607.13	638	9785820	607130005
8805	638	9785820	609145630	1	314	1_314	8804	0.988468	9.78582	609.146	638	9785820	609145630
8806	638	9785820	610148865	1	314	1_314	8804	0.992503	9.78582	610.149	638	9785820	610148865
8807	638	9785820	625140991	1	314	1_314	8804	0.982654	9.78582	625.141	638	9785820	625140991
8808	638	9785820	641135376	1	314	1_314	8804	0.994407	9.78582	641.135	638	9785820	641135376
8809	638	9785820	642138794	1	314	1_314	8804	0.900518	9.78582	642.139	638	9785820	642138794
8801	638	9785820	488626099	1	315	1_315	8826	0.979304	9.78582	488.626	638	9785820	488626099
8815	639	9801180	465121307	1	315	1_315	8826	0.988612	9.80118	465.121	639	9801180	465121307
8816	639	9801180	465623199	1	315	1_315	8826	0.990026	9.80118	465.623	639	9801180	465623199
8817	639	9801180	483109955	1	315	1_315	8826	0.976241	9.80118	483.11	639	9801180	483109955
8819	639	9801180	488124481	1	315	1_315	8826	0.986199	9.80118	488.124	639	9801180	488124481
8823	639	9801180	931250122	1	315	1_315	8826	0.998671	9.80118	931.25	639	9801180	931250122
8824	639	9801180	931752380	1	315	1_315	8826	0.962835	9.80118	931.752	639	9801180	931752380
8825	639	9801180	932254089	1	315	1_315	8826	0.999242	9.80118	932.254	639	9801180	932254089
8826	639	9801180	933256287	1	315	1_315	8826	0.999955	9.80118	933.256	639	9801180	933256287
8833	640	9816690	466124573	1	315	1_315	8826	0.906419	9.81669	466.125	640	9816690	466124573
8838	640	9816690	929234802	1	315	1_315	8826	0.91269	9.81669	929.235	640	9816690	929234802
8840	640	9816690	945229309	1	315	1_315	8826	0.889581	9.81669	945.229	640	9816690	945229309
8848	642	9847548	773177551	1	317	1_317	8855	0.940517	9.84755	773.178	642	9847548	773177551
8854	643	9863095	709160889	1	317	1_317	8855	0.999853	9.86309	709.161	643	9863095	709160889
8855	643	9863095	710164307	1	317	1_317	8855	0.999955	9.86309	710.164	643	9863095	710164307
8857	643	9863095	741151489	1	317	1_317	8855	0.99974	9.86309	741.151	643	9863095	741151489
8858	643	9863095	741187561	1	317	1_317	8855	0.98857	9.86309	741.188	643	9863095	741187561
8859	643	9863095	742154724	1	317	1_317	8855	0.968396	9.86309	742.155	643	9863095	742154724
8860	643	9863095	742191223	1	317	1_317	8855	0.988399	9.86309	742.191	643	9863095	742191223
8870	644	9878402	693129883	1	317	1_317	8855	0.994973	9.8784	693.13	644	9878402	693129883
8871	644	9878402	694133118	1	317	1_317	8855	0.995773	9.8784	694.133	644	9878402	694133118
8872	644	9878402	711140686	1	317	1_317	8855	0.993451	9.8784	711.141	644	9878402	711140686
8873	644	9878402	711167480	1	317	1_317	8855	0.957799	9.8784	711.167	644	9878402	711167480
8874	644	9878402	712144226	1	317	1_317	8855	0.993791	9.8784	712.144	644	9878402	712144226
8875	644	9878402	728138916	1	317	1_317	8855	0.995157	9.8784	728.139	644	9878402	728138916
8881	645	9893750	687668457	1	318	1_318	8881	0.999955	9.89375	687.668	645	9893750	687668457
8886	646	9909230	687166687	1	318	1_318	8881	0.964686	9.90923	687.167	646	9909230	687166687
8887	646	9909230	763284973	1	319	1_319	8895	0.992556	9.90923	763.285	646	9909230	763284973
8895	647	9924724	717277649	1	319	1_319	8895	0.999955	9.92472	717.278	647	9924724	717277649
8896	647	9924724	718280884	1	319	1_319	8895	0.997316	9.92472	718.281	647	9924724	718280884
8918	649	9955540	764281799	1	319	1_319	8895	0.907586	9.95554	764.282	649	9955540	764281799
2099	70	1067960	244046204	1	32	1_32	2120	0.966055	1.06796	244.046	70	1067960	244046204
2120	71	1083250	98949165	1	32	1_32	2120	0.999955	1.08325	98.9492	71	1083250	98949165
2160	73	1113653	118998650	1	32	1_32	2120	0.919549	1.11365	118.999	73	1113653	118998650
2166	73	1113653	249024612	1	32	1_32	2120	0.922198	1.11365	249.025	73	1113653	249024612
8905	648	9940132	416105774	1	321	1_321	8906	0.99984	9.94013	416.106	648	9940132	416105774
8906	648	9940132	417109100	1	321	1_321	8906	0.999955	9.94013	417.109	648	9940132	417109100
8907	648	9940132	418101410	1	321	1_321	8906	0.999813	9.94013	418.101	648	9940132	418101410
8919	650	9970863	292145172	1	323	1_323	8934	0.997348	9.97086	292.145	650	9970863	292145172
8934	651	9986195	291142487	1	323	1_323	8934	0.999955	9.9862	291.142	651	9986195	291142487
8937	651	9986195	335136963	1	323	1_323	8934	0.999256	9.9862	335.137	651	9986195	335136963
8947	651	9986195	610131348	1	324	1_324	8986	0.960182	9.9862	610.131	651	9986195	610131348
8949	651	9986195	614148376	1	324	1_324	8986	0.992201	9.9862	614.148	651	9986195	614148376
8951	651	9986195	622643066	1	324	1_324	8986	0.973471	9.9862	622.643	651	9986195	622643066
8952	651	9986195	623145020	1	324	1_324	8986	0.970278	9.9862	623.145	651	9986195	623145020
8954	651	9986195	649151123	1	324	1_324	8986	0.867513	9.9862	649.151	651	9986195	649151123
8957	651	9986195	759216675	1	324	1_324	8986	0.994848	9.9862	759.217	651	9986195	759216675
8958	651	9986195	759718323	1	324	1_324	8986	0.994511	9.9862	759.718	651	9986195	759718323
8959	651	9986195	760219543	1	324	1_324	8986	0.942196	9.9862	760.22	651	9986195	760219543
8962	651	9986195	1183298096	1	324	1_324	8986	0.99399	9.9862	1183.3	651	9986195	1183298096
8968	652	10001583	488124451	1	324	1_324	8986	0.963168	10.0016	488.124	652	10001583	488124451
8969	652	10001583	569150696	1	324	1_324	8986	0.976541	10.0016	569.151	652	10001583	569150696
8970	652	10001583	569652222	1	324	1_324	8986	0.870075	10.0016	569.652	652	10001583	569652222
8971	652	10001583	593150696	1	324	1_324	8986	0.957548	10.0016	593.151	652	10001583	593150696
8972	652	10001583	609133789	1	324	1_324	8986	0.995441	10.0016	609.134	652	10001583	609133789
8973	652	10001583	609635437	1	324	1_324	8986	0.998085	10.0016	609.635	652	10001583	609635437
8975	652	10001583	614649658	1	324	1_324	8986	0.996462	10.0016	614.65	652	10001583	614649658
8976	652	10001583	615151306	1	324	1_324	8986	0.9993	10.0016	615.151	652	10001583	615151306
8978	652	10001583	625138916	1	324	1_324	8986	0.904983	10.0016	625.139	652	10001583	625138916
8983	652	10001583	1183800415	1	324	1_324	8986	0.989608	10.0016	1183.8	652	10001583	1183800415
8984	652	10001583	1184302368	1	324	1_324	8986	0.99851	10.0016	1184.3	652	10001583	1184302368
8985	652	10001583	1184803589	1	324	1_324	8986	0.917922	10.0016	1184.8	652	10001583	1184803589
8986	652	10001583	1185304932	1	324	1_324	8986	0.999955	10.0016	1185.3	652	10001583	1185304932
9010	655	10047771	607166138	1	325	1_325	9010	0.999955	10.0478	607.166	655	10047771	607166138
9013	655	10047771	653171814	1	325	1_325	9010	0.998966	10.0478	653.172	655	10047771	653171814
9014	655	10047771	654175049	1	325	1_325	9010	0.990398	10.0478	654.175	655	10047771	654175049
9005	655	10047771	450088989	1	326	1_326	9006	0.988862	10.0478	450.089	655	10047771	450088989
9006	655	10047771	451092896	1	326	1_326	9006	0.999955	10.0478	451.093	655	10047771	451092896
9007	655	10047771	452085175	1	326	1_326	9006	0.973137	10.0478	452.085	655	10047771	452085175
9034	657	10078520	640151672	1	328	1_328	9041	0.870762	10.0785	640.152	657	10078520	640151672
9040	658	10094037	577156189	1	328	1_328	9041	0.999897	10.094	577.156	658	10094037	577156189
9041	658	10094037	578156921	1	328	1_328	9041	0.999955	10.094	578.157	658	10094037	578156921
9042	658	10094037	579161499	1	328	1_328	9041	0.894932	10.094	579.161	658	10094037	579161499
9046	659	10109484	325126190	1	329	1_329	9047	0.997233	10.1095	325.126	659	10109484	325126190
9047	659	10109484	326132629	1	329	1_329	9047	0.999955	10.1095	326.133	659	10109484	326132629
9048	659	10109484	369119293	1	329	1_329	9047	0.998583	10.1095	369.119	659	10109484	369119293
9049	659	10109484	370122040	1	329	1_329	9047	0.945172	10.1095	370.122	659	10109484	370122040
9051	659	10109484	405095276	1	329	1_329	9047	0.866997	10.1095	405.095	659	10109484	405095276
9052	659	10109484	432114288	1	329	1_329	9047	0.886342	10.1095	432.114	659	10109484	432114288
2125	71	1083250	288985291	1	33	1_33	2128	0.913835	1.08325	288.985	71	1083250	288985291
2128	71	1083250	307031189	1	33	1_33	2128	0.980958	1.08325	307.031	71	1083250	307031189
2129	71	1083250	308033386	1	33	1_33	2128	0.976993	1.08325	308.033	71	1083250	308033386
9055	659	10109484	694174561	1	330	1_330	9055	0.999955	10.1095	694.175	659	10109484	694174561
9056	659	10109484	694676147	1	330	1_330	9055	0.978714	10.1095	694.676	659	10109484	694676147
9071	663	10171527	611124939	1	331	1_331	9072	0.995648	10.1715	611.125	663	10171527	611124939
9072	663	10171527	612127930	1	331	1_331	9072	0.999955	10.1715	612.128	663	10171527	612127930
9075	664	10187067	223060883	1	332	1_332	9077	0.995396	10.1871	223.061	664	10187067	223060883
9076	664	10187067	339074402	1	332	1_332	9077	0.989943	10.1871	339.074	664	10187067	339074402
9077	664	10187067	340074524	1	332	1_332	9077	0.999955	10.1871	340.075	664	10187067	340074524
9079	664	10187067	741187561	1	333	1_333	9080	0.974034	10.1871	741.188	664	10187067	741187561
9080	664	10187067	742191162	1	333	1_333	9080	0.999955	10.1871	742.191	664	10187067	742191162
9097	667	10233520	533163757	1	334	1_334	9097	0.999955	10.2335	533.164	667	10233520	533163757
9098	667	10233520	534165955	1	334	1_334	9097	0.99977	10.2335	534.166	667	10233520	534165955
9126	670	10279563	257130035	1	335	1_335	9132	0.993147	10.2796	257.13	670	10279563	257130035
9128	670	10279563	333143860	1	335	1_335	9132	0.995804	10.2796	333.144	670	10279563	333143860
9129	670	10279563	334148865	1	335	1_335	9132	0.99925	10.2796	334.149	670	10279563	334148865
9131	670	10279563	369121796	1	335	1_335	9132	0.863798	10.2796	369.122	670	10279563	369121796
9132	670	10279563	379149841	1	335	1_335	9132	0.999955	10.2796	379.15	670	10279563	379149841
9147	671	10294835	469206299	1	336	1_336	9147	0.999955	10.2948	469.206	671	10294835	469206299
9150	671	10294835	513199768	1	336	1_336	9147	0.996974	10.2948	513.2	671	10294835	513199768
9152	671	10294835	557187439	1	336	1_336	9147	0.994895	10.2948	557.187	671	10294835	557187439
9153	671	10294835	558188171	1	336	1_336	9147	0.9965	10.2948	558.188	671	10294835	558188171
9194	675	10356439	625177979	1	338	1_338	9195	0.993245	10.3564	625.178	675	10356439	625177979
9195	675	10356439	626179993	1	338	1_338	9195	0.999955	10.3564	626.18	675	10356439	626179993
9202	677	10387252	486109283	1	339	1_339	9219	0.926221	10.3873	486.109	677	10387252	486109283
9204	677	10387252	621145386	1	339	1_339	9219	0.893241	10.3873	621.145	677	10387252	621145386
9206	677	10387252	973222412	1	339	1_339	9219	0.926675	10.3873	973.222	677	10387252	973222412
9207	677	10387252	991240173	1	339	1_339	9219	0.925527	10.3873	991.24	677	10387252	991240173
9208	677	10387252	992237793	1	339	1_339	9219	0.926833	10.3873	992.238	677	10387252	992237793
9218	679	10418137	464113708	1	339	1_339	9219	0.886234	10.4181	464.114	679	10418137	464113708
9219	679	10418137	486609863	1	339	1_339	9219	0.999955	10.4181	486.61	679	10418137	486609863
9231	680	10433468	495114960	1	339	1_339	9219	0.99683	10.4335	495.115	680	10433468	495114960
9232	680	10433468	495615662	1	339	1_339	9219	0.991476	10.4335	495.616	680	10433468	495615662
9234	680	10433468	509110260	1	339	1_339	9219	0.996037	10.4335	509.11	680	10433468	509110260
9246	681	10448914	974227295	1	339	1_339	9219	0.926054	10.4489	974.227	681	10448914	974227295
9247	681	10448914	989219482	1	339	1_339	9219	0.887364	10.4489	989.219	681	10448914	989219482
9248	681	10448914	993241150	1	339	1_339	9219	0.891833	10.4489	993.241	681	10448914	993241150
2157	72	1098402	305015259	1	34	1_34	2157	0.999955	1.0984	305.015	72	1098402	305015259
2199	74	1128873	323025269	1	34	1_34	2157	0.886493	1.12887	323.025	74	1128873	323025269
9239	681	10448914	264087402	1	340	1_340	9239	0.999955	10.4489	264.087	681	10448914	264087402
9249	682	10464334	220097672	1	340	1_340	9239	0.99371	10.4643	220.098	682	10464334	220097672
9263	684	10495261	653171814	1	342	1_342	9263	0.999955	10.4953	653.172	684	10495261	653171814
9264	684	10495261	654174988	1	342	1_342	9263	0.965354	10.4953	654.175	684	10495261	654174988
9266	685	10510678	505132874	1	343	1_343	9280	0.873545	10.5107	505.133	685	10510678	505132874
9267	685	10510678	506134827	1	343	1_343	9280	0.86802	10.5107	506.135	685	10510678	506134827
9270	685	10510678	555158752	1	343	1_343	9280	0.985725	10.5107	555.159	685	10510678	555158752
9272	685	10510678	567198486	1	343	1_343	9280	0.944893	10.5107	567.198	685	10510678	567198486
9273	685	10510678	582185608	1	343	1_343	9280	0.974243	10.5107	582.186	685	10510678	582185608
9280	686	10526143	519187439	1	343	1_343	9280	0.999955	10.5261	519.187	686	10526143	519187439
9281	686	10526143	520187988	1	343	1_343	9280	0.999859	10.5261	520.188	686	10526143	520187988
9286	686	10526143	565189270	1	343	1_343	9280	0.999723	10.5261	565.189	686	10526143	565189270
9287	686	10526143	566193298	1	343	1_343	9280	0.99964	10.5261	566.193	686	10526143	566193298
9275	686	10526143	187050949	1	344	1_344	9275	0.999955	10.5261	187.051	686	10526143	187050949
9276	686	10526143	188054428	1	344	1_344	9275	0.992776	10.5261	188.054	686	10526143	188054428
9296	687	10541747	250046600	1	344	1_344	9275	0.991129	10.5417	250.047	687	10541747	250046600
9329	689	10572412	530080078	1	346	1_346	9339	0.966861	10.5724	530.08	689	10572412	530080078
9339	690	10587775	462093536	1	346	1_346	9339	0.999955	10.5878	462.094	690	10587775	462093536
9341	690	10587775	463095154	1	346	1_346	9339	0.999923	10.5878	463.095	690	10587775	463095154
9342	690	10587775	464087982	1	346	1_346	9339	0.999936	10.5878	464.088	690	10587775	464087982
9343	690	10587775	465092224	1	346	1_346	9339	0.98984	10.5878	465.092	690	10587775	465092224
9353	691	10603421	561009583	1	346	1_346	9339	0.880202	10.6034	561.01	691	10603421	561009583
9358	692	10618863	478089661	1	346	1_346	9339	0.898071	10.6189	478.09	692	10618863	478089661
9359	692	10618863	479092224	1	346	1_346	9339	0.910674	10.6189	479.092	692	10618863	479092224
9360	692	10618863	480084259	1	346	1_346	9339	0.908261	10.6189	480.084	692	10618863	480084259
9372	694	10649795	439160828	1	347	1_347	9372	0.999955	10.6498	439.161	694	10649795	439160828
9373	694	10649795	483150421	1	347	1_347	9372	0.973775	10.6498	483.15	694	10649795	483150421
9391	697	10695993	935245850	1	348	1_348	9391	0.999955	10.696	935.246	697	10695993	935245850
9396	698	10711390	936249084	1	348	1_348	9391	0.9785	10.7114	936.249	698	10711390	936249084
9410	702	10773280	433113434	1	349	1_349	9410	0.999955	10.7733	433.113	702	10773280	433113434
9414	703	10788723	479119141	1	349	1_349	9410	0.967069	10.7887	479.119	703	10788723	479119141
2172	73	1113653	436042694	1	35	1_35	2173	0.998546	1.11365	436.043	73	1113653	436042694
2173	73	1113653	437044647	1	35	1_35	2173	0.999955	1.11365	437.045	73	1113653	437044647
2174	73	1113653	438036896	1	35	1_35	2173	0.998931	1.11365	438.037	73	1113653	438036896
2183	73	1113653	918148132	1	35	1_35	2173	0.891057	1.11365	918.148	73	1113653	918148132
2243	75	1144055	439040619	1	35	1_35	2173	0.896334	1.14406	439.041	75	1144055	439040619
9416	703	10788723	709179688	1	350	1_350	9417	0.999376	10.7887	709.18	703	10788723	709179688
9417	703	10788723	709681519	1	350	1_350	9417	0.999955	10.7887	709.682	703	10788723	709681519
9418	703	10788723	710182617	1	350	1_350	9417	0.978718	10.7887	710.183	703	10788723	710182617
9419	703	10788723	732182617	1	350	1_350	9417	0.979927	10.7887	732.183	703	10788723	732182617
9420	703	10788723	732684143	1	350	1_350	9417	0.94531	10.7887	732.684	703	10788723	732684143
9422	704	10804098	702171814	1	350	1_350	9417	0.982374	10.8041	702.172	704	10804098	702171814
9431	705	10819497	702673523	1	350	1_350	9417	0.873423	10.8195	702.674	705	10819497	702673523
9456	710	10896856	819234436	1	351	1_351	9457	0.999538	10.8969	819.234	710	10896856	819234436
9457	710	10896856	820238098	1	351	1_351	9457	0.999955	10.8969	820.238	710	10896856	820238098
9458	710	10896856	821240601	1	351	1_351	9457	0.864806	10.8969	821.241	710	10896856	821240601
9463	711	10912448	688671692	1	352	1_352	9463	0.999955	10.9124	688.672	711	10912448	688671692
9464	711	10912448	705155457	1	352	1_352	9463	0.997389	10.9124	705.155	711	10912448	705155457
9469	712	10927850	665171570	1	352	1_352	9463	0.988042	10.9278	665.172	712	10927850	665171570
9470	712	10927850	665673157	1	352	1_352	9463	0.94428	10.9278	665.673	712	10927850	665673157
9472	712	10927850	687162842	1	352	1_352	9463	0.995139	10.9278	687.163	712	10927850	687162842
9473	712	10927850	687664612	1	352	1_352	9463	0.995476	10.9278	687.665	712	10927850	687664612
9474	712	10927850	688168579	1	352	1_352	9463	0.996505	10.9278	688.169	712	10927850	688168579
9475	712	10927850	689172424	1	352	1_352	9463	0.869459	10.9278	689.172	712	10927850	689172424
9477	712	10927850	703161255	1	352	1_352	9463	0.979401	10.9278	703.161	712	10927850	703161255
9478	712	10927850	703663208	1	352	1_352	9463	0.901103	10.9278	703.663	712	10927850	703663208
9479	712	10927850	705656311	1	352	1_352	9463	0.988211	10.9278	705.656	712	10927850	705656311
9488	713	10943242	651174622	1	352	1_352	9463	0.894002	10.9432	651.175	713	10943242	651174622
9489	713	10943242	651675781	1	352	1_352	9463	0.868582	10.9432	651.676	713	10943242	651675781
9490	713	10943242	674176941	1	352	1_352	9463	0.904642	10.9432	674.177	713	10943242	674176941
9491	713	10943242	674678894	1	352	1_352	9463	0.889289	10.9432	674.679	713	10943242	674678894
9494	713	10943242	1022249878	1	352	1_352	9463	0.853139	10.9432	1022.25	713	10943242	1022249878
9510	715	10974095	119034950	1	354	1_354	9539	0.891448	10.9741	119.035	715	10974095	119034950
9512	715	10974095	304147919	1	354	1_354	9539	0.985874	10.9741	304.148	715	10974095	304147919
9516	715	10974095	415121674	1	354	1_354	9539	0.936794	10.9741	415.122	715	10974095	415121674
9517	715	10974095	492056702	1	354	1_354	9539	0.911629	10.9741	492.057	715	10974095	492056702
9518	715	10974095	507975830	1	354	1_354	9539	0.893648	10.9741	507.976	715	10974095	507975830
9520	716	10989390	101024399	1	354	1_354	9539	0.975364	10.9894	101.024	716	10989390	101024399
9521	716	10989390	113024391	1	354	1_354	9539	0.910558	10.9894	113.024	716	10989390	113024391
9522	716	10989390	149045410	1	354	1_354	9539	0.989932	10.9894	149.045	716	10989390	149045410
9523	716	10989390	221066406	1	354	1_354	9539	0.976989	10.9894	221.066	716	10989390	221066406
9524	716	10989390	222069778	1	354	1_354	9539	0.976839	10.9894	222.07	716	10989390	222069778
9525	716	10989390	303144531	1	354	1_354	9539	0.972976	10.9894	303.145	716	10989390	303144531
9526	716	10989390	347134003	1	354	1_354	9539	0.980714	10.9894	347.134	716	10989390	347134003
9527	716	10989390	348137665	1	354	1_354	9539	0.990469	10.9894	348.138	716	10989390	348137665
9528	716	10989390	349150085	1	354	1_354	9539	0.899539	10.9894	349.15	716	10989390	349150085
9530	716	10989390	383111023	1	354	1_354	9539	0.991671	10.9894	383.111	716	10989390	383111023
9532	716	10989390	410129913	1	354	1_354	9539	0.998777	10.9894	410.13	716	10989390	410129913
9536	716	10989390	447059540	1	354	1_354	9539	0.993562	10.9894	447.06	716	10989390	447059540
9539	716	10989390	695276184	1	354	1_354	9539	0.999955	10.9894	695.276	716	10989390	695276184
9540	716	10989390	696279419	1	354	1_354	9539	0.99985	10.9894	696.279	716	10989390	696279419
9541	716	10989390	697281921	1	354	1_354	9539	0.974049	10.9894	697.282	716	10989390	697281921
9546	717	11004793	415197144	1	355	1_355	9546	0.999955	11.0048	415.197	717	11004793	415197144
9547	717	11004793	416201599	1	355	1_355	9546	0.996735	11.0048	416.202	717	11004793	416201599
9552	717	11004793	672179443	1	356	1_356	9576	0.966058	11.0048	672.179	717	11004793	672179443
9553	717	11004793	672681213	1	356	1_356	9576	0.940132	11.0048	672.681	717	11004793	672681213
9555	717	11004793	694172852	1	356	1_356	9576	0.982724	11.0048	694.173	717	11004793	694172852
9557	717	11004793	694675964	1	356	1_356	9576	0.983841	11.0048	694.676	717	11004793	694675964
9558	717	11004793	695178162	1	356	1_356	9576	0.988028	11.0048	695.178	717	11004793	695178162
9559	717	11004793	696179993	1	356	1_356	9576	0.991481	11.0048	696.18	717	11004793	696179993
9560	717	11004793	717177673	1	356	1_356	9576	0.994037	11.0048	717.178	717	11004793	717177673
9561	717	11004793	717679504	1	356	1_356	9576	0.995359	11.0048	717.68	717	11004793	717679504
9568	718	11020322	695679382	1	356	1_356	9576	0.995399	11.0203	695.679	718	11020322	695679382
9569	718	11020322	701666443	1	356	1_356	9576	0.965931	11.0203	701.666	718	11020322	701666443
9570	718	11020322	710169067	1	356	1_356	9576	0.997927	11.0203	710.169	718	11020322	710169067
9572	718	11020322	712163208	1	356	1_356	9576	0.995896	11.0203	712.163	718	11020322	712163208
9573	718	11020322	712664246	1	356	1_356	9576	0.998462	11.0203	712.664	718	11020322	712664246
9574	718	11020322	713162903	1	356	1_356	9576	0.971751	11.0203	713.163	718	11020322	713162903
9575	718	11020322	713663086	1	356	1_356	9576	0.861533	11.0203	713.663	718	11020322	713663086
9576	718	11020322	718179749	1	356	1_356	9576	0.999955	11.0203	718.18	718	11020322	718179749
9577	718	11020322	718680969	1	356	1_356	9576	0.857175	11.0203	718.681	718	11020322	718680969
9578	718	11020322	725671997	1	356	1_356	9576	0.973211	11.0203	725.672	718	11020322	725671997
9579	718	11020322	726173950	1	356	1_356	9576	0.900333	11.0203	726.174	718	11020322	726173950
9588	719	11035737	701163879	1	356	1_356	9576	0.982779	11.0357	701.164	719	11035737	701163879
9589	719	11035737	710671082	1	356	1_356	9576	0.994719	11.0357	710.671	719	11035737	710671082
9593	720	11051307	579208191	1	357	1_357	9593	0.923483	11.0513	579.208	720	11051307	579208191
9595	720	11051307	625213135	1	357	1_357	9593	0.921133	11.0513	625.213	720	11051307	625213135
9605	722	11082098	819234375	1	358	1_358	9606	0.999416	11.0821	819.234	722	11082098	819234375
9606	722	11082098	820238098	1	358	1_358	9606	0.999955	11.0821	820.238	722	11082098	820238098
9613	723	11097577	702171875	1	359	1_359	9614	0.988292	11.0976	702.172	723	11097577	702171875
9614	723	11097577	702673706	1	359	1_359	9614	0.989383	11.0976	702.674	723	11097577	702673706
9615	723	11097577	703175049	1	359	1_359	9614	0.94036	11.0976	703.175	723	11097577	703175049
2231	75	1144055	388037262	1	36	1_36	2259	0.960081	1.14406	388.037	75	1144055	388037262
2234	75	1144055	389040100	1	36	1_36	2259	0.956544	1.14406	389.04	75	1144055	389040100
2237	75	1144055	390032990	1	36	1_36	2259	0.961866	1.14406	390.033	75	1144055	390032990
2238	75	1144055	390040833	1	36	1_36	2259	0.956749	1.14406	390.041	75	1144055	390040833
2239	75	1144055	391036987	1	36	1_36	2259	0.963499	1.14406	391.037	75	1144055	391036987
2245	75	1144055	580064026	1	36	1_36	2259	0.947586	1.14406	580.064	75	1144055	580064026
2255	75	1144055	794109619	1	36	1_36	2259	0.976522	1.14406	794.11	75	1144055	794109619
2256	75	1144055	795113159	1	36	1_36	2259	0.925464	1.14406	795.113	75	1144055	795113159
2257	75	1144055	796104187	1	36	1_36	2259	0.862165	1.14406	796.104	75	1144055	796104187
2258	75	1144055	815040710	1	36	1_36	2259	0.912395	1.14406	815.041	75	1144055	815040710
2259	75	1144055	822140747	1	36	1_36	2259	0.999955	1.14406	822.141	75	1144055	822140747
2260	75	1144055	823144531	1	36	1_36	2259	0.998334	1.14406	823.145	75	1144055	823144531
2325	76	1159183	824135193	1	36	1_36	2259	0.976343	1.15918	824.135	76	1159183	824135193
2327	76	1159183	850172241	1	36	1_36	2259	0.96621	1.15918	850.172	76	1159183	850172241
9628	726	11143715	363202850	1	360	1_360	9629	0.992053	11.1437	363.203	726	11143715	363202850
9629	726	11143715	407192078	1	360	1_360	9629	0.999955	11.1437	407.192	726	11143715	407192078
9661	733	11236062	481116455	1	361	1_361	9667	0.941735	11.2361	481.116	733	11236062	481116455
9665	734	11251455	503111847	1	361	1_361	9667	0.986733	11.2515	503.112	734	11251455	503111847
9666	734	11251455	503613251	1	361	1_361	9667	0.992583	11.2515	503.613	734	11251455	503613251
9667	734	11251455	504114410	1	361	1_361	9667	0.999955	11.2515	504.114	734	11251455	504114410
9668	734	11251455	521099670	1	361	1_361	9667	0.890584	11.2515	521.1	734	11251455	521099670
9671	734	11251455	1007230286	1	361	1_361	9667	0.993015	11.2515	1007.23	734	11251455	1007230286
9672	734	11251455	1008234192	1	361	1_361	9667	0.997743	11.2515	1008.23	734	11251455	1008234192
9673	734	11251455	1009236267	1	361	1_361	9667	0.953502	11.2515	1009.24	734	11251455	1009236267
9677	735	11266863	687166748	1	361	1_361	9667	0.887188	11.2669	687.167	735	11266863	687166748
9678	735	11266863	687668152	1	361	1_361	9667	0.886569	11.2669	687.668	735	11266863	687668152
9679	735	11266863	688169556	1	361	1_361	9667	0.873773	11.2669	688.17	735	11266863	688169556
9674	735	11266863	551140503	1	362	1_362	9674	0.999955	11.2669	551.141	735	11266863	551140503
9675	735	11266863	552143372	1	362	1_362	9674	0.998939	11.2669	552.143	735	11266863	552143372
9696	738	11313270	945265808	1	363	1_363	9697	0.999933	11.3133	945.266	738	11313270	945265808
9697	738	11313270	946269531	1	363	1_363	9697	0.999955	11.3133	946.27	738	11313270	946269531
9698	738	11313270	947271973	1	363	1_363	9697	0.998511	11.3133	947.272	738	11313270	947271973
9702	739	11328732	405167999	1	364	1_364	9705	0.948439	11.3287	405.168	739	11328732	405167999
9704	739	11328732	415197144	1	364	1_364	9705	0.999869	11.3287	415.197	739	11328732	415197144
9705	739	11328732	416200714	1	364	1_364	9705	0.999955	11.3287	416.201	739	11328732	416200714
9707	739	11328732	432187378	1	364	1_364	9705	0.898174	11.3287	432.187	739	11328732	432187378
9717	740	11344213	651174255	1	365	1_365	9728	0.993869	11.3442	651.174	740	11344213	651174255
9718	740	11344213	651675720	1	365	1_365	9728	0.994086	11.3442	651.676	740	11344213	651675720
9719	740	11344213	652177368	1	365	1_365	9728	0.992109	11.3442	652.177	740	11344213	652177368
9720	740	11344213	669162720	1	365	1_365	9728	0.976167	11.3442	669.163	740	11344213	669162720
9722	740	11344213	674177429	1	365	1_365	9728	0.994824	11.3442	674.177	740	11344213	674177429
9723	740	11344213	674679382	1	365	1_365	9728	0.996183	11.3442	674.679	740	11344213	674679382
9724	740	11344213	675681580	1	365	1_365	9728	0.881614	11.3442	675.682	740	11344213	675681580
9725	740	11344213	697179810	1	365	1_365	9728	0.991735	11.3442	697.18	740	11344213	697179810
9726	740	11344213	697681580	1	365	1_365	9728	0.966224	11.3442	697.682	740	11344213	697681580
9728	741	11359509	675179932	1	365	1_365	9728	0.999955	11.3595	675.18	741	11359509	675179932
9729	741	11359509	694676025	1	365	1_365	9728	0.954784	11.3595	694.676	741	11359509	694676025
9734	742	11374933	694174561	1	365	1_365	9728	0.986271	11.3749	694.175	742	11374933	694174561
9736	743	11390576	339141815	1	366	1_366	9736	0.999955	11.3906	339.142	743	11390576	339141815
9737	743	11390576	340147552	1	366	1_366	9736	0.972644	11.3906	340.148	743	11390576	340147552
9738	743	11390576	383136078	1	366	1_366	9736	0.997595	11.3906	383.136	743	11390576	383136078
9744	744	11405849	387165558	1	367	1_367	9744	0.999955	11.4058	387.166	744	11405849	387165558
9752	746	11436713	515176575	1	367	1_367	9744	0.917746	11.4367	515.177	746	11436713	515176575
9772	751	11513864	694675964	1	368	1_368	9774	0.990279	11.5139	694.676	751	11513864	694675964
9773	751	11513864	717177246	1	368	1_368	9774	0.993924	11.5139	717.177	751	11513864	717177246
9774	751	11513864	717678894	1	368	1_368	9774	0.999955	11.5139	717.679	751	11513864	717678894
9778	752	11529310	694174377	1	368	1_368	9774	0.978693	11.5293	694.174	752	11529310	694174377
9779	752	11529310	695177551	1	368	1_368	9774	0.97461	11.5293	695.178	752	11529310	695177551
9771	751	11513864	582129700	1	369	1_369	9771	0.999955	11.5139	582.13	751	11513864	582129700
9777	752	11529310	582631409	1	369	1_369	9771	0.959167	11.5293	582.631	752	11529310	582631409
2279	76	1159183	362026733	1	37	1_37	2362	0.866335	1.15918	362.027	76	1159183	362026733
2291	76	1159183	550053528	1	37	1_37	2362	0.923627	1.15918	550.054	76	1159183	550053528
2300	76	1159183	736083984	1	37	1_37	2362	0.855974	1.15918	736.084	76	1159183	736083984
2355	77	1174170	358028198	1	37	1_37	2362	0.99853	1.17417	358.028	77	1174170	358028198
2357	77	1174170	359031128	1	37	1_37	2362	0.99896	1.17417	359.031	77	1174170	359031128
2360	77	1174170	360021210	1	37	1_37	2362	0.998248	1.17417	360.021	77	1174170	360021210
2361	77	1174170	360031189	1	37	1_37	2362	0.999042	1.17417	360.031	77	1174170	360031189
2362	77	1174170	361025970	1	37	1_37	2362	0.999955	1.17417	361.026	77	1174170	361025970
2363	77	1174170	361034271	1	37	1_37	2362	0.97003	1.17417	361.034	77	1174170	361034271
2364	77	1174170	362018524	1	37	1_37	2362	0.961542	1.17417	362.019	77	1174170	362018524
2385	77	1174170	717062439	1	37	1_37	2362	0.989974	1.17417	717.062	77	1174170	717062439
2388	77	1174170	718063660	1	37	1_37	2362	0.982659	1.17417	718.064	77	1174170	718063660
2389	77	1174170	719057861	1	37	1_37	2362	0.976369	1.17417	719.058	77	1174170	719057861
2395	77	1174170	734090576	1	37	1_37	2362	0.94161	1.17417	734.091	77	1174170	734090576
2396	77	1174170	735092957	1	37	1_37	2362	0.885143	1.17417	735.093	77	1174170	735092957
2399	77	1174170	755017334	1	37	1_37	2362	0.959923	1.17417	755.017	77	1174170	755017334
2401	77	1174170	762122498	1	37	1_37	2362	0.937884	1.17417	762.122	77	1174170	762122498
2456	78	1189292	756019653	1	37	1_37	2362	0.949015	1.18929	756.02	78	1189292	756019653
2458	78	1189292	757014709	1	37	1_37	2362	0.898435	1.18929	757.015	78	1189292	757014709
2460	78	1189292	763124634	1	37	1_37	2362	0.904511	1.18929	763.125	78	1189292	763124634
2461	78	1189292	764113342	1	37	1_37	2362	0.855261	1.18929	764.113	78	1189292	764113342
9810	758	11621848	257128998	1	370	1_370	9813	0.987696	11.6218	257.129	758	11621848	257128998
9812	758	11621848	333144135	1	370	1_370	9813	0.99358	11.6218	333.144	758	11621848	333144135
9813	758	11621848	334148468	1	370	1_370	9813	0.999955	11.6218	334.148	758	11621848	334148468
9814	758	11621848	379150452	1	370	1_370	9813	0.971912	11.6218	379.15	758	11621848	379150452
9818	759	11637420	593151001	1	371	1_371	9819	0.991234	11.6374	593.151	759	11637420	593151001
9819	759	11637420	594154114	1	371	1_371	9819	0.999955	11.6374	594.154	759	11637420	594154114
9821	759	11637420	625140503	1	371	1_371	9819	0.944054	11.6374	625.141	759	11637420	625140503
9829	760	11652924	623161072	1	372	1_372	9829	0.999955	11.6529	623.161	760	11652924	623161072
9830	760	11652924	624164429	1	372	1_372	9829	0.98354	11.6529	624.164	760	11652924	624164429
9837	761	11668357	702171814	1	373	1_373	9854	0.920941	11.6684	702.172	761	11668357	702171814
9838	761	11668357	702673706	1	373	1_373	9854	0.912136	11.6684	702.674	761	11668357	702673706
9846	762	11683713	695177490	1	373	1_373	9854	0.995666	11.6837	695.177	762	11683713	695177490
9852	763	11699074	687166687	1	373	1_373	9854	0.921196	11.6991	687.167	763	11699074	687166687
9854	763	11699074	694676514	1	373	1_373	9854	0.999955	11.6991	694.677	763	11699074	694676514
9858	764	11714566	420094238	1	374	1_374	9860	0.999031	11.7146	420.094	764	11714566	420094238
9859	764	11714566	421087158	1	374	1_374	9860	0.895021	11.7146	421.087	764	11714566	421087158
9860	764	11714566	463080688	1	374	1_374	9860	0.999955	11.7146	463.081	764	11714566	463080688
9861	764	11714566	464084625	1	374	1_374	9860	0.97028	11.7146	464.085	764	11714566	464084625
9862	764	11714566	499057892	1	374	1_374	9860	0.887426	11.7146	499.058	764	11714566	499057892
9868	765	11730048	419092896	1	374	1_374	9860	0.995459	11.73	419.093	765	11730048	419092896
9887	768	11776093	590641235	1	377	1_377	9924	0.921607	11.7761	590.641	768	11776093	590641235
9889	768	11776093	607627502	1	377	1_377	9924	0.889306	11.7761	607.628	768	11776093	607627502
9892	768	11776093	613644531	1	377	1_377	9924	0.914961	11.7761	613.645	768	11776093	613644531
9893	768	11776093	623130798	1	377	1_377	9924	0.903864	11.7761	623.131	768	11776093	623130798
9896	768	11776093	1179784302	1	377	1_377	9924	0.88292	11.7761	1179.78	768	11776093	1179784302
9900	768	11776093	1197295166	1	377	1_377	9924	0.917884	11.7761	1197.3	768	11776093	1197295166
9901	768	11776093	1198296753	1	377	1_377	9924	0.915072	11.7761	1198.3	768	11776093	1198296753
9903	769	11791555	567644165	1	377	1_377	9924	0.976356	11.7916	567.644	769	11791555	567644165
9905	769	11791555	621136536	1	377	1_377	9924	0.914948	11.7916	621.137	769	11791555	621136536
9912	770	11807123	589134583	1	377	1_377	9924	0.978703	11.8071	589.135	770	11807123	589134583
9914	770	11807123	589635620	1	377	1_377	9924	0.980347	11.8071	589.636	770	11807123	589635620
9915	770	11807123	590142029	1	377	1_377	9924	0.9855	11.8071	590.142	770	11807123	590142029
9918	770	11807123	607125122	1	377	1_377	9924	0.966976	11.8071	607.125	770	11807123	607125122
9919	770	11807123	612136230	1	377	1_377	9924	0.981327	11.8071	612.136	770	11807123	612136230
9920	770	11807123	613141907	1	377	1_377	9924	0.991598	11.8071	613.142	770	11807123	613141907
9922	770	11807123	620635193	1	377	1_377	9924	0.966887	11.8071	620.635	770	11807123	620635193
9924	770	11807123	638596252	1	377	1_377	9924	0.999955	11.8071	638.596	770	11807123	638596252
9925	770	11807123	1179288452	1	377	1_377	9924	0.980398	11.8071	1179.29	770	11807123	1179288452
9926	770	11807123	1180284668	1	377	1_377	9924	0.983741	11.8071	1180.28	770	11807123	1180284668
9930	771	11822595	567141968	1	377	1_377	9924	0.985036	11.8226	567.142	771	11822595	567141968
9931	771	11822595	598142456	1	377	1_377	9924	0.993429	11.8226	598.142	771	11822595	598142456
9932	771	11822595	598644531	1	377	1_377	9924	0.990624	11.8226	598.645	771	11822595	598644531
9935	771	11822595	612643677	1	377	1_377	9924	0.980111	11.8226	612.644	771	11822595	612643677
9936	771	11822595	628134460	1	377	1_377	9924	0.987422	11.8226	628.134	771	11822595	628134460
9937	771	11822595	628636780	1	377	1_377	9924	0.988885	11.8226	628.637	771	11822595	628636780
9942	771	11822595	1181287842	1	377	1_377	9924	0.989049	11.8226	1181.29	771	11822595	1181287842
9945	772	11838037	639097717	1	377	1_377	9924	0.895735	11.838	639.098	772	11838037	639097717
9949	772	11838037	1195277466	1	377	1_377	9924	0.879685	11.838	1195.28	772	11838037	1195277466
9983	778	11930425	789221069	1	378	1_378	9984	0.999728	11.9304	789.221	778	11930425	789221069
9984	778	11930425	790229553	1	378	1_378	9984	0.999955	11.9304	790.23	778	11930425	790229553
9985	778	11930425	791230347	1	378	1_378	9984	0.982751	11.9304	791.23	778	11930425	791230347
9980	778	11930425	775246338	1	379	1_379	9981	0.970152	11.9304	775.246	778	11930425	775246338
9981	778	11930425	776248657	1	379	1_379	9981	0.999955	11.9304	776.249	778	11930425	776248657
9995	780	11961297	604143005	1	381	1_381	9999	0.994325	11.9613	604.143	780	11961297	604143005
9999	781	11976782	604644409	1	381	1_381	9999	0.999955	11.9768	604.644	781	11976782	604644409
10000	781	11976782	627647156	1	381	1_381	9999	0.980988	11.9768	627.647	781	11976782	627647156
10019	783	12007608	712664124	1	382	1_382	10043	0.987998	12.0076	712.664	783	12007608	712664124
10023	784	12023025	154372726	1	382	1_382	10043	0.910803	12.023	154.373	784	12023025	154372726
10026	784	12023025	672179504	1	382	1_382	10043	0.974964	12.023	672.18	784	12023025	672179504
10027	784	12023025	672681152	1	382	1_382	10043	0.97664	12.023	672.681	784	12023025	672681152
10029	784	12023025	694174622	1	382	1_382	10043	0.985055	12.023	694.175	784	12023025	694174622
10030	784	12023025	694674927	1	382	1_382	10043	0.985004	12.023	694.675	784	12023025	694674927
10032	784	12023025	695176758	1	382	1_382	10043	0.988063	12.023	695.177	784	12023025	695176758
10033	784	12023025	695679504	1	382	1_382	10043	0.992553	12.023	695.68	784	12023025	695679504
10034	784	12023025	696179993	1	382	1_382	10043	0.999251	12.023	696.18	784	12023025	696179993
10035	784	12023025	701164001	1	382	1_382	10043	0.993297	12.023	701.164	784	12023025	701164001
10036	784	12023025	710671082	1	382	1_382	10043	0.957578	12.023	710.671	784	12023025	710671082
10037	784	12023025	712163574	1	382	1_382	10043	0.986135	12.023	712.164	784	12023025	712163574
10038	784	12023025	713162964	1	382	1_382	10043	0.99811	12.023	713.163	784	12023025	713162964
10040	784	12023025	717177185	1	382	1_382	10043	0.990421	12.023	717.177	784	12023025	717177185
10041	784	12023025	717679138	1	382	1_382	10043	0.9922	12.023	717.679	784	12023025	717679138
10042	784	12023025	718179749	1	382	1_382	10043	0.995678	12.023	718.18	784	12023025	718179749
10043	784	12023025	718680786	1	382	1_382	10043	0.999955	12.023	718.681	784	12023025	718680786
10045	784	12023025	725671936	1	382	1_382	10043	0.982974	12.023	725.672	784	12023025	725671936
10046	784	12023025	726173584	1	382	1_382	10043	0.975044	12.023	726.174	784	12023025	726173584
10048	784	12023025	733171936	1	382	1_382	10043	0.988993	12.023	733.172	784	12023025	733171936
10049	784	12023025	733673279	1	382	1_382	10043	0.995142	12.023	733.673	784	12023025	733673279
10050	784	12023025	734174988	1	382	1_382	10043	0.934324	12.023	734.175	784	12023025	734174988
10051	784	12023025	743632751	1	382	1_382	10043	0.989004	12.023	743.633	784	12023025	743632751
10058	785	12038571	710169067	1	382	1_382	10043	0.989244	12.0386	710.169	785	12038571	710169067
10059	785	12038571	713663086	1	382	1_382	10043	0.992154	12.0386	713.663	785	12038571	713663086
10075	786	12053944	701665894	1	382	1_382	10043	0.920177	12.0539	701.666	786	12053944	701665894
10077	786	12053944	744134644	1	382	1_382	10043	0.904594	12.0539	744.135	786	12053944	744134644
10070	786	12053944	417176025	1	384	1_384	10070	0.999955	12.0539	417.176	786	12053944	417176025
10071	786	12053944	418179474	1	384	1_384	10070	0.987286	12.0539	418.179	786	12053944	418179474
10081	787	12069393	494093628	1	385	1_385	10083	0.983362	12.0694	494.094	787	12069393	494093628
10083	788	12084713	431097778	1	385	1_385	10083	0.999955	12.0847	431.098	788	12084713	431097778
10084	788	12084713	432101318	1	385	1_385	10083	0.988397	12.0847	432.101	788	12084713	432101318
10086	788	12084713	477104889	1	385	1_385	10083	0.999765	12.0847	477.105	788	12084713	477104889
10087	788	12084713	775247681	1	386	1_386	10087	0.999955	12.0847	775.248	788	12084713	775247681
10088	788	12084713	776249329	1	386	1_386	10087	0.99891	12.0847	776.249	788	12084713	776249329
10097	790	12115253	789221130	1	387	1_387	10098	0.999572	12.1153	789.221	790	12115253	789221130
10098	790	12115253	790229309	1	387	1_387	10098	0.999955	12.1153	790.229	790	12115253	790229309
10110	791	12130776	791230225	1	387	1_387	10098	0.967799	12.1308	791.23	791	12130776	791230225
10099	791	12130776	333156036	1	388	1_388	10099	0.999955	12.1308	333.156	791	12130776	333156036
10102	791	12130776	421136261	1	388	1_388	10099	0.997453	12.1308	421.136	791	12130776	421136261
10115	792	12146175	579265381	1	389	1_389	10116	0.98677	12.1462	579.265	792	12146175	579265381
10116	792	12146175	580268616	1	389	1_389	10116	0.999955	12.1462	580.269	792	12146175	580268616
2347	77	1174170	236004181	1	39	1_39	2347	0.999955	1.17417	236.004	77	1174170	236004181
2430	78	1189292	268031219	1	39	1_39	2347	0.977055	1.18929	268.031	78	1189292	268031219
10118	793	12161808	206012680	1	390	1_390	10118	0.999955	12.1618	206.013	793	12161808	206012680
10128	794	12177254	360065735	1	390	1_390	10118	0.971641	12.1773	360.066	794	12177254	360065735
10140	796	12208135	320096619	1	391	1_391	10140	0.999955	12.2081	320.097	796	12208135	320096619
10141	797	12223534	319093689	1	391	1_391	10140	0.987578	12.2235	319.094	797	12223534	319093689
10148	798	12239133	709179688	1	392	1_392	10150	0.997083	12.2391	709.18	798	12239133	709179688
10149	798	12239133	709680847	1	392	1_392	10150	0.998121	12.2391	709.681	798	12239133	709680847
10150	798	12239133	710182983	1	392	1_392	10150	0.999955	12.2391	710.183	798	12239133	710182983
10151	798	12239133	710684082	1	392	1_392	10150	0.902871	12.2391	710.684	798	12239133	710684082
10152	798	12239133	727168030	1	392	1_392	10150	0.874059	12.2391	727.168	798	12239133	727168030
10153	798	12239133	732182373	1	392	1_392	10150	0.997973	12.2391	732.182	798	12239133	732182373
10154	798	12239133	732684082	1	392	1_392	10150	0.990436	12.2391	732.684	798	12239133	732684082
10144	798	12239133	367139374	1	393	1_393	10144	0.999955	12.2391	367.139	798	12239133	367139374
10145	798	12239133	455119049	1	393	1_393	10144	0.994527	12.2391	455.119	798	12239133	455119049
10177	803	12316169	495171814	1	394	1_394	10180	0.99269	12.3162	495.172	803	12316169	495171814
10180	804	12331442	407193176	1	394	1_394	10180	0.999955	12.3314	407.193	804	12331442	407193176
10191	806	12362248	763198364	1	395	1_395	10191	0.999955	12.3622	763.198	806	12362248	763198364
10192	806	12362248	764201843	1	395	1_395	10191	0.990934	12.3622	764.202	806	12362248	764201843
10189	806	12362248	694174561	1	396	1_396	10189	0.999955	12.3622	694.175	806	12362248	694174561
10190	806	12362248	694676086	1	396	1_396	10189	0.978499	12.3622	694.676	806	12362248	694676086
10197	809	12408740	315109161	1	397	1_397	10197	0.999955	12.4087	315.109	809	12408740	315109161
10202	810	12424064	316111542	1	397	1_397	10197	0.97037	12.4241	316.112	810	12424064	316111542
10210	812	12454879	694675903	1	398	1_398	10210	0.999955	12.4549	694.676	812	12454879	694675903
10211	812	12454879	695177063	1	398	1_398	10210	0.981047	12.4549	695.177	812	12454879	695177063
10216	813	12470246	694174927	1	398	1_398	10210	0.997049	12.4702	694.175	813	12470246	694174927
10246	823	12624452	387166595	1	399	1_399	10247	0.992769	12.6245	387.167	823	12624452	387166595
10247	823	12624452	388170624	1	399	1_399	10247	0.999955	12.6245	388.171	823	12624452	388170624
77	49	746980	286921448	1	4	1_4	433	0.871002	0.74698	286.921	49	746980	286921448
79	49	746980	400900208	1	4	1_4	433	0.889682	0.74698	400.9	49	746980	400900208
95	50	762413	581875244	1	4	1_4	433	0.956684	0.762413	581.875	50	762413	581875244
110	50	762413	712837463	1	4	1_4	433	0.887835	0.762413	712.837	50	762413	712837463
114	50	762413	770324280	1	4	1_4	433	0.895739	0.762413	770.324	50	762413	770324280
150	51	777707	386937744	1	4	1_4	433	0.88157	0.777707	386.938	51	777707	386937744
153	51	777707	388937408	1	4	1_4	433	0.874416	0.777707	388.937	51	777707	388937408
157	51	777707	402916595	1	4	1_4	433	0.991771	0.777707	402.917	51	777707	402916595
158	51	777707	403916718	1	4	1_4	433	0.992382	0.777707	403.917	51	777707	403916718
159	51	777707	404914917	1	4	1_4	433	0.992253	0.777707	404.915	51	777707	404914917
160	51	777707	405916077	1	4	1_4	433	0.976008	0.777707	405.916	51	777707	405916077
161	51	777707	406909790	1	4	1_4	433	0.867886	0.777707	406.91	51	777707	406909790
205	51	777707	516898499	1	4	1_4	433	0.997725	0.777707	516.898	51	777707	516898499
207	51	777707	517898865	1	4	1_4	433	0.997011	0.777707	517.899	51	777707	517898865
208	51	777707	518897522	1	4	1_4	433	0.997503	0.777707	518.898	51	777707	518897522
210	51	777707	519896729	1	4	1_4	433	0.99347	0.777707	519.897	51	777707	519896729
211	51	777707	520891174	1	4	1_4	433	0.892536	0.777707	520.891	51	777707	520891174
258	51	777707	582375732	1	4	1_4	433	0.945201	0.777707	582.376	51	777707	582375732
259	51	777707	582875122	1	4	1_4	433	0.949572	0.777707	582.875	51	777707	582875122
266	51	777707	589867126	1	4	1_4	433	0.934508	0.777707	589.867	51	777707	589867126
268	51	777707	590366028	1	4	1_4	433	0.920172	0.777707	590.366	51	777707	590366028
269	51	777707	590865479	1	4	1_4	433	0.928551	0.777707	590.865	51	777707	590865479
274	51	777707	602878113	1	4	1_4	433	0.921062	0.777707	602.878	51	777707	602878113
294	51	777707	618866455	1	4	1_4	433	0.976866	0.777707	618.866	51	777707	618866455
295	51	777707	619866821	1	4	1_4	433	0.954764	0.777707	619.867	51	777707	619866821
306	51	777707	630875549	1	4	1_4	433	0.972479	0.777707	630.876	51	777707	630875549
308	51	777707	631876343	1	4	1_4	433	0.902449	0.777707	631.876	51	777707	631876343
318	51	777707	639367249	1	4	1_4	433	0.87531	0.777707	639.367	51	777707	639367249
319	51	777707	639864502	1	4	1_4	433	0.949042	0.777707	639.865	51	777707	639864502
325	51	777707	646850464	1	4	1_4	433	0.987613	0.777707	646.85	51	777707	646850464
326	51	777707	647354797	1	4	1_4	433	0.976027	0.777707	647.355	51	777707	647354797
327	51	777707	648356567	1	4	1_4	433	0.947345	0.777707	648.357	51	777707	648356567
328	51	777707	648849854	1	4	1_4	433	0.982893	0.777707	648.85	51	777707	648849854
370	51	777707	696857300	1	4	1_4	433	0.884838	0.777707	696.857	51	777707	696857300
377	51	777707	703844177	1	4	1_4	433	0.957086	0.777707	703.844	51	777707	703844177
378	51	777707	704344299	1	4	1_4	433	0.978105	0.777707	704.344	51	777707	704344299
379	51	777707	704843933	1	4	1_4	433	0.992154	0.777707	704.844	51	777707	704843933
380	51	777707	705344055	1	4	1_4	433	0.975827	0.777707	705.344	51	777707	705344055
382	51	777707	705843933	1	4	1_4	433	0.886983	0.777707	705.844	51	777707	705843933
384	51	777707	712336914	1	4	1_4	433	0.890735	0.777707	712.337	51	777707	712336914
385	51	777707	713335632	1	4	1_4	433	0.871372	0.777707	713.336	51	777707	713335632
433	51	777707	760835327	1	4	1_4	433	0.999955	0.777707	760.835	51	777707	760835327
435	51	777707	761838623	1	4	1_4	433	0.999087	0.777707	761.839	51	777707	761838623
436	51	777707	762334595	1	4	1_4	433	0.884412	0.777707	762.335	51	777707	762334595
437	51	777707	762836731	1	4	1_4	433	0.998913	0.777707	762.837	51	777707	762836731
439	51	777707	763831421	1	4	1_4	433	0.96089	0.777707	763.831	51	777707	763831421
443	51	777707	769325745	1	4	1_4	433	0.890433	0.777707	769.326	51	777707	769325745
444	51	777707	769821228	1	4	1_4	433	0.962408	0.777707	769.821	51	777707	769821228
485	51	777707	826812988	1	4	1_4	433	0.869503	0.777707	826.813	51	777707	826812988
524	51	777707	890793457	1	4	1_4	433	0.912019	0.777707	890.793	51	777707	890793457
526	51	777707	891789429	1	4	1_4	433	0.957739	0.777707	891.789	51	777707	891789429
528	51	777707	892789856	1	4	1_4	433	0.925368	0.777707	892.79	51	777707	892789856
578	52	793047	158977753	1	4	1_4	433	0.972433	0.793047	158.978	52	793047	158977753
579	52	793047	159978210	1	4	1_4	433	0.978725	0.793047	159.978	52	793047	159978210
580	52	793047	160976486	1	4	1_4	433	0.97922	0.793047	160.976	52	793047	160976486
581	52	793047	160983780	1	4	1_4	433	0.9709	0.793047	160.984	52	793047	160983780
588	52	793047	272957031	1	4	1_4	433	0.974539	0.793047	272.957	52	793047	272957031
589	52	793047	273957642	1	4	1_4	433	0.974084	0.793047	273.958	52	793047	273957642
590	52	793047	274954254	1	4	1_4	433	0.970867	0.793047	274.954	52	793047	274954254
591	52	793047	274964508	1	4	1_4	433	0.945807	0.793047	274.965	52	793047	274964508
592	52	793047	275956360	1	4	1_4	433	0.966613	0.793047	275.956	52	793047	275956360
593	52	793047	276953247	1	4	1_4	433	0.956026	0.793047	276.953	52	793047	276953247
617	52	793047	620851807	1	4	1_4	433	0.964342	0.793047	620.852	52	793047	620851807
619	52	793047	647851013	1	4	1_4	433	0.983519	0.793047	647.851	52	793047	647851013
10250	824	12639981	143034012	1	400	1_400	10254	0.995612	12.64	143.034	824	12639981	143034012
10251	824	12639981	203055084	1	400	1_400	10254	0.997761	12.64	203.055	824	12639981	203055084
10252	824	12639981	263077881	1	400	1_400	10254	0.999559	12.64	263.078	824	12639981	263077881
10254	824	12639981	367140411	1	400	1_400	10254	0.999955	12.64	367.14	824	12639981	367140411
10257	824	12639981	455122253	1	400	1_400	10254	0.999237	12.64	455.122	824	12639981	455122253
10258	824	12639981	456123688	1	400	1_400	10254	0.987644	12.64	456.124	824	12639981	456123688
10280	829	12716975	599777710	1	401	1_401	10283	0.978165	12.717	599.778	829	12716975	599777710
10283	830	12732445	599767883	1	401	1_401	10283	0.999955	12.7324	599.768	830	12732445	599767883
10299	832	12763307	599752502	1	401	1_401	10283	0.912298	12.7633	599.753	832	12763307	599752502
10287	831	12747835	433134674	1	402	1_402	10294	0.992191	12.7478	433.135	831	12747835	433134674
10294	832	12763307	345155090	1	402	1_402	10294	0.999955	12.7633	345.155	832	12763307	345155090
10295	832	12763307	389144867	1	402	1_402	10294	0.994976	12.7633	389.145	832	12763307	389144867
10307	836	12824740	714247986	1	403	1_403	10309	0.997545	12.8247	714.248	836	12824740	714247986
10308	836	12824740	715250244	1	403	1_403	10309	0.933627	12.8247	715.25	836	12824740	715250244
10309	836	12824740	759249756	1	403	1_403	10309	0.999955	12.8247	759.25	836	12824740	759249756
10310	836	12824740	760253174	1	403	1_403	10309	0.89902	12.8247	760.253	836	12824740	760253174
10315	837	12840145	713243774	1	403	1_403	10309	0.989858	12.8401	713.244	837	12840145	713243774
10322	839	12870976	221066971	1	404	1_404	10322	0.999955	12.871	221.067	839	12870976	221066971
10325	839	12870976	455192902	1	404	1_404	10322	0.998454	12.871	455.193	839	12870976	455192902
10331	840	12886374	370069427	1	405	1_405	10338	0.982196	12.8864	370.069	840	12886374	370069427
10332	840	12886374	397088379	1	405	1_405	10338	0.98687	12.8864	397.088	840	12886374	397088379
10338	841	12901702	334093018	1	405	1_405	10338	0.999955	12.9017	334.093	841	12901702	334093018
10339	841	12901702	380096771	1	405	1_405	10338	0.977153	12.9017	380.097	841	12901702	380096771
10340	841	12901702	381101563	1	405	1_405	10338	0.997795	12.9017	381.102	841	12901702	381101563
10348	842	12917209	464103058	1	406	1_406	10349	0.998756	12.9172	464.103	842	12917209	464103058
10349	842	12917209	465109161	1	406	1_406	10349	0.999955	12.9172	465.109	842	12917209	465109161
10350	842	12917209	466101013	1	406	1_406	10349	0.994834	12.9172	466.101	842	12917209	466101013
10357	843	12932578	773192627	1	407	1_407	10360	0.966847	12.9326	773.193	843	12932578	773192627
10358	843	12932578	773694641	1	407	1_407	10360	0.974694	12.9326	773.695	843	12932578	773694641
10359	843	12932578	774195923	1	407	1_407	10360	0.97541	12.9326	774.196	843	12932578	774195923
10360	843	12932578	796195618	1	407	1_407	10360	0.999955	12.9326	796.196	843	12932578	796195618
10361	843	12932578	796697388	1	407	1_407	10360	0.96257	12.9326	796.697	843	12932578	796697388
10369	846	12978811	185036682	1	408	1_408	10370	0.997546	12.9788	185.037	846	12978811	185036682
10370	846	12978811	186039017	1	408	1_408	10370	0.999955	12.9788	186.039	846	12978811	186039017
10373	846	12978811	371078094	1	408	1_408	10370	0.924389	12.9788	371.078	846	12978811	371078094
10375	846	12978811	1021246094	1	409	1_409	10382	0.914325	12.9788	1021.25	846	12978811	1021246094
10376	846	12978811	1022249451	1	409	1_409	10382	0.894117	12.9788	1022.25	846	12978811	1022249451
10382	848	13009760	935245728	1	409	1_409	10382	0.999955	13.0098	935.246	848	13009760	935245728
10390	849	13025090	936249023	1	409	1_409	10382	0.982744	13.0251	936.249	849	13025090	936249023
2425	78	1189292	244046799	1	41	1_41	2427	0.999489	1.18929	244.047	78	1189292	244046799
2427	78	1189292	245049728	1	41	1_41	2427	0.999955	1.18929	245.05	78	1189292	245049728
2431	78	1189292	282002228	1	41	1_41	2427	0.911253	1.18929	282.002	78	1189292	282002228
10385	849	13025090	713243774	1	410	1_410	10387	0.995883	13.0251	713.244	849	13025090	713243774
10386	849	13025090	714247681	1	410	1_410	10387	0.998732	13.0251	714.248	849	13025090	714247681
10387	849	13025090	759249939	1	410	1_410	10387	0.999955	13.0251	759.25	849	13025090	759249939
10388	849	13025090	760253174	1	410	1_410	10387	0.954877	13.0251	760.253	849	13025090	760253174
10411	856	13132702	263076996	1	411	1_411	10418	0.996589	13.1327	263.077	856	13132702	263076996
10412	857	13148085	143034882	1	411	1_411	10418	0.996682	13.1481	143.035	857	13148085	143034882
10413	857	13148085	203055908	1	411	1_411	10418	0.997922	13.1481	203.056	857	13148085	203055908
10414	857	13148085	345154785	1	411	1_411	10418	0.993607	13.1481	345.155	857	13148085	345154785
10415	857	13148085	346158325	1	411	1_411	10418	0.998743	13.1481	346.158	857	13148085	346158325
10416	857	13148085	389144958	1	411	1_411	10418	0.95869	13.1481	389.145	857	13148085	389144958
10417	857	13148085	433134766	1	411	1_411	10418	0.996311	13.1481	433.135	857	13148085	433134766
10418	857	13148085	434138062	1	411	1_411	10418	0.999955	13.1481	434.138	857	13148085	434138062
10420	857	13148085	1035297363	1	412	1_412	10420	0.999955	13.1481	1035.3	857	13148085	1035297363
10421	857	13148085	1036301025	1	412	1_412	10420	0.998169	13.1481	1036.3	857	13148085	1036301025
10442	867	13302615	405215179	1	413	1_413	10442	0.999955	13.3026	405.215	867	13302615	405215179
10443	867	13302615	493189575	1	413	1_413	10442	0.985155	13.3026	493.19	867	13302615	493189575
10444	867	13302615	494195343	1	413	1_413	10442	0.879119	13.3026	494.195	867	13302615	494195343
10457	871	13364208	411200684	1	414	1_414	10458	0.982339	13.3642	411.201	871	13364208	411200684
10458	871	13364208	412204987	1	414	1_414	10458	0.999955	13.3642	412.205	871	13364208	412204987
10461	871	13364208	455190369	1	414	1_414	10458	0.984717	13.3642	455.19	871	13364208	455190369
10462	871	13364208	456195282	1	414	1_414	10458	0.951427	13.3642	456.195	871	13364208	456195282
10471	873	13395057	593177246	1	415	1_415	10471	0.999955	13.3951	593.177	873	13395057	593177246
10472	873	13395057	613153076	1	415	1_415	10471	0.932084	13.3951	613.153	873	13395057	613153076
10474	873	13395057	654167175	1	415	1_415	10471	0.977179	13.3951	654.167	873	13395057	654167175
10481	875	13426198	223061279	1	416	1_416	10496	0.974586	13.4262	223.061	875	13426198	223061279
10484	876	13441711	129019348	1	416	1_416	10496	0.967347	13.4417	129.019	876	13441711	129019348
10496	876	13441711	705166565	1	416	1_416	10496	0.999955	13.4417	705.167	876	13441711	705166565
10500	877	13457095	703245239	1	416	1_416	10496	0.908379	13.4571	703.245	877	13457095	703245239
10511	878	13472700	954227295	1	417	1_417	10516	0.976235	13.4727	954.227	878	13472700	954227295
10515	879	13488076	477110260	1	417	1_417	10516	0.942013	13.4881	477.11	879	13488076	477110260
10516	879	13488076	953224243	1	417	1_417	10516	0.999955	13.4881	953.224	879	13488076	953224243
10518	879	13488076	999285706	1	417	1_417	10516	0.956622	13.4881	999.286	879	13488076	999285706
10519	879	13488076	1000276062	1	417	1_417	10516	0.921865	13.4881	1000.28	879	13488076	1000276062
10520	879	13488076	1026313110	1	417	1_417	10516	0.91266	13.4881	1026.31	879	13488076	1026313110
10525	880	13503477	975206177	1	417	1_417	10516	0.977139	13.5035	975.206	880	13503477	975206177
2365	77	1174170	373046600	1	42	1_42	2483	0.921947	1.17417	373.047	77	1174170	373046600
2443	78	1189292	374046570	1	42	1_42	2483	0.893254	1.18929	374.047	78	1189292	374046570
2481	79	1204522	372042877	1	42	1_42	2483	0.993068	1.20452	372.043	79	1204522	372042877
2483	79	1204522	374038910	1	42	1_42	2483	0.999955	1.20452	374.039	79	1204522	374038910
10558	886	13595942	951312927	1	420	1_420	10558	0.999955	13.5959	951.313	886	13595942	951312927
10559	886	13595942	952316589	1	420	1_420	10558	0.99862	13.5959	952.317	886	13595942	952316589
[truncated: 1,340 more rows]

## Sheet: pHMM-mQTL overlaps outside BGCs
pHMM hits within mQTL region for scaffold biosynthesis enzyme domains
#	---			full sequence			best 1 domain			domain number estimation
target name	accession	query name	accession	E-value	score	bias	E-value	score	bias	exp	reg	clu	ov	env	dom	rep	inc	description of target						Note
#-------------------	----------	--------------------	----------	---------	------	-----	---------	------	-----	---	---	---	---	---	---	---	---	---------------------
Chal_sti_synt_C	PF02797.12	AT4G34850;5-Cyano-1-pentene-C6H9N;4;5.623378521	-	6.4e-65	207.1	0.1	3e-64	204.9	0.0	1.9	2	0	0	2	2	1	1	Chalcone	and	stilbene	synthases,	binding	domain
Chal_sti_synt_N	PF00195.16	AT4G34850;5-Cyano-1-pentene-C6H9N;4;5.623378521	-	1.6e-103	334.2	0.0	2.2e-103	333.7	0.0	1.1	1	0	0	1	1	1	1	Chalcone	and	stilbene	synthases,
Dirigent	PF03018.11	AT4G11180;"2,4,4-Trimethyl-3-(3-methylbutyl)cyclohex-2-enone-C14H24O";4;4.600087569	-	2.5e-37	117.4	0.0	2.9e-37	117.1	0.0	1.1	1	0	0	1	1	1	1	Dirigent-like	protein			binding	domain
Dirigent	PF03018.11	AT4G11180;1_386;4;4.408045556	-	2.5e-37	117.4	0.0	2.9e-37	117.1	0.0	1.1	1	0	0	1	1	1	1	Dirigent-like	protein
Dirigent	PF03018.11	AT2G39430;Fertaric-acid?;2;4.483209148	-	8e-38	118.9	1.3	4.3e-34	106.8	0.9	2.2	2	0	0	2	2	1	1	Dirigent-like	protein			binding	domain
SQHop_cyclase_C	PF13243.3	AT4G15340;1_246;4;4.165997068	-	1.4e-50	161.4	0.0	3e-44	140.6	0.0	2.3	2	0	0	2	2	1	1	Squalene-hopene	cyclase	C-terminal	domain
SQHop_cyclase_C	PF13243.3	AT4G15340;3_32;4;4.03844579	-	1.4e-50	161.4	0.0	3e-44	140.6	0.0	2.3	2	0	0	2	2	1	1	Squalene-hopene	cyclase	C-terminal	domain	binding	domain
SQHop_cyclase_C	PF13243.3	AT4G15370;1_190;4;4.130069453	-	3.4e-53	170.0	0.4	1.7e-47	151.3	0.1	2.6	2	1	0	2	2	1	1	Squalene-hopene	cyclase	C-terminal	domain
SQHop_cyclase_C	PF13243.3	AT1G66960;"(1R)-2,6,6-Trimethylbicyclo[3.1.1]hept-2-ene-C10H16";1;4.587189134	-	4.7e-63	202.4	0.6	2.8e-56	180.1	0.9	2.5	2	1	0	2	2	1	1	Squalene-hopene	cyclase	C-terminal	domain	binding	domain
SQHop_cyclase_C	PF13243.3	AT1G66960;"2-Butanone,-oxime-C4H9NO";1;4.61137685	-	4.7e-63	202.4	0.6	2.8e-56	180.1	0.9	2.5	2	1	0	2	2	1	1	Squalene-hopene	cyclase	C-terminal	domain
SQHop_cyclase_C	PF13243.3	AT3G45130;"Benzamide,-2-amino-N-(1,3-benzodioxol-5-yl)-C14H12N2O3";3;4.335440703	-	8.6e-58	185.1	0.0	5.1e-53	169.4	0.0	2.2	2	0	0	2	2	1	1	Squalene-hopene	cyclase	C-terminal	domain	binding	domain
SQHop_cyclase_C	PF13243.3	AT5G42600;"Butanenitrile,-4-(methylthio)-C5H9NS";5;4.385806869	-	3.8e-52	166.6	0.1	4.5e-46	146.6	0.0	2.7	2	1	0	2	2	1	1	Squalene-hopene	cyclase	C-terminal	domain
SQHop_cyclase_C	PF13243.3	AT5G42600;3_18;5;4.364392819	-	3.8e-52	166.6	0.1	4.5e-46	146.6	0.0	2.7	2	1	0	2	2	1	1	Squalene-hopene	cyclase	C-terminal	domain	binding	domain
SQHop_cyclase_C	PF13243.3	AT5G48010;"Acetic-acid,-butyl-ester-C6H12O2";5;4.864919849	-	2.2e-57	183.7	0.1	4.5e-51	163.0	0.6	2.4	2	0	0	2	2	1	1	Squalene-hopene	cyclase	C-terminal	domain
SQHop_cyclase_C	PF13243.3	AT5G48010;1_64;5;4.506273369	-	2.2e-57	183.7	0.1	4.5e-51	163.0	0.6	2.4	2	0	0	2	2	1	1	Squalene-hopene	cyclase	C-terminal	domain	binding	domain
SQHop_cyclase_N	PF13249.3	AT4G15340;1_246;4;4.165997068	-	1.9e-39	124.7	0.0	3.7e-36	113.9	0.0	2.8	2	1	1	3	3	1	1	Squalene-hopene	cyclase	N-terminal	domain
SQHop_cyclase_N	PF13249.3	AT4G15340;3_32;4;4.03844579	-	1.9e-39	124.7	0.0	3.7e-36	113.9	0.0	2.8	2	1	1	3	3	1	1	Squalene-hopene	cyclase	N-terminal	domain
SQHop_cyclase_N	PF13249.3	AT4G15370;1_190;4;4.130069453	-	3.6e-45	143.5	0.0	2.4e-41	130.9	0.0	3.7	4	0	0	4	4	1	1	Squalene-hopene	cyclase	N-terminal	domain
SQHop_cyclase_N	PF13249.3	AT1G66960;"(1R)-2,6,6-Trimethylbicyclo[3.1.1]hept-2-ene-C10H16";1;4.587189134	-	2.8e-48	153.7	0.1	4.8e-43	136.5	0.0	3.5	2	1	1	3	3	1	1	Squalene-hopene	cyclase	N-terminal	domain	binding	domain
SQHop_cyclase_N	PF13249.3	AT1G66960;"2-Butanone,-oxime-C4H9NO";1;4.61137685	-	2.8e-48	153.7	0.1	4.8e-43	136.5	0.0	3.5	2	1	1	3	3	1	1	Squalene-hopene	cyclase	N-terminal	domain
SQHop_cyclase_N	PF13249.3	AT3G45130;"Benzamide,-2-amino-N-(1,3-benzodioxol-5-yl)-C14H12N2O3";3;4.335440703	-	4.7e-50	159.5	0.0	1.1e-46	148.5	0.0	3.8	3	1	1	4	4	1	1	Squalene-hopene	cyclase	N-terminal	domain	binding	domain
SQHop_cyclase_N	PF13249.3	AT5G42600;"Butanenitrile,-4-(methylthio)-C5H9NS";5;4.385806869	-	1.3e-44	141.7	0.0	1.5e-39	125.0	0.0	4.0	4	1	0	5	5	1	1	Squalene-hopene	cyclase	N-terminal	domain
SQHop_cyclase_N	PF13249.3	AT5G42600;3_18;5;4.364392819	-	1.3e-44	141.7	0.0	1.5e-39	125.0	0.0	4.0	4	1	0	5	5	1	1	Squalene-hopene	cyclase	N-terminal	domain	binding	domain
SQHop_cyclase_N	PF13249.3	AT5G48010;"Acetic-acid,-butyl-ester-C6H12O2";5;4.864919849	-	3.1e-41	130.6	0.0	2.1e-36	114.7	0.0	4.0	3	1	0	4	4	1	1	Squalene-hopene	cyclase	N-terminal	domain
SQHop_cyclase_N	PF13249.3	AT5G48010;1_64;5;4.506273369	-	3.1e-41	130.6	0.0	2.1e-36	114.7	0.0	4.0	3	1	0	4	4	1	1	Squalene-hopene	cyclase	N-terminal	domain	N-terminal	domain
Terpene_synth	PF01397.18	AT3G29410;"1,5-Naphthyridin-4-amine-C8H7N3";3;4.96297267	-	1.3e-52	167.5	0.1	2.2e-52	166.8	0.1	1.4	1	0	0	1	1	1	1	Terpene	synthase,	N-terminal	domain	C-terminal	domain
Terpene_synth	PF01397.18	AT1G79460;1_435;1;5.125274199	-	1.7e-42	134.5	0.2	1.1e-41	131.9	0.0	2.2	2	0	0	2	2	1	1	Terpene	synthase,	N-terminal	domain	binding	domain
Terpene_synth	PF01397.18	AT1G79460;2_7;1;4.188700067	-	1.7e-42	134.5	0.2	1.1e-41	131.9	0.0	2.2	2	0	0	2	2	1	1	Terpene	synthase,	N-terminal	domain
Terpene_synth	PF01397.18	AT1G79460;1_56;1;4.118647075	-	1.7e-42	134.5	0.2	1.1e-41	131.9	0.0	2.2	2	0	0	2	2	1	1	Terpene	synthase,	N-terminal	domain	binding	domain
Terpene_synth	PF01397.18	AT1G79460;1_279;1;5.207042695	-	1.7e-42	134.5	0.2	1.1e-41	131.9	0.0	2.2	2	0	0	2	2	1	1	Terpene	synthase,	N-terminal	domain
Terpene_synth	PF01397.18	AT1G79460;1_408;1;4.779637427	-	1.7e-42	134.5	0.2	1.1e-41	131.9	0.0	2.2	2	0	0	2	2	1	1	Terpene	synthase,	N-terminal	domain	binding	domain
Terpene_synth	PF01397.18	AT4G20210;Cyclotetradecane-C14H28;4;4.19625677	-	1.1e-50	161.2	1.2	1.9e-50	160.5	0.1	1.9	2	1	0	2	2	1	1	Terpene	synthase,	N-terminal	domain
Terpene_synth	PF01397.18	AT4G20210;"Naphthalene,-6,7-diethyl-1,2,3,4-tetrahydro-1,1,4,4-tetramethyl-C18H28";4;6.0876261	-	1.1e-50	161.2	1.2	1.9e-50	160.5	0.1	1.9	2	1	0	2	2	1	1	Terpene	synthase,	N-terminal	domain	binding	domain	http://www.plantcell.org/content/25/3/1108
Terpene_synth	PF01397.18	AT1G61120;"Cyclohexene,-1,6-dimethyl-C8H14";1;4.512333719	-	6.4e-36	113.1	0.3	6.4e-36	113.1	0.3	2.2	3	0	0	3	3	1	1	Terpene	synthase,	N-terminal	domain			http://www.plantcell.org/content/20/4/1152.short
Terpene_synth	PF01397.18	AT1G61120;"(1R)-2,6,6-Trimethylbicyclo[3.1.1]hept-2-ene-C10H16";1;4.644700615	-	6.4e-36	113.1	0.3	6.4e-36	113.1	0.3	2.2	3	0	0	3	3	1	1	Terpene	synthase,	N-terminal	domain	binding	domain
Terpene_synth	PF01397.18	AT3G14520;"1,3-Benzenediol,-4-propyl-C9H12O2";3;5.192252604	-	1.6e-48	154.2	0.9	2.2e-48	153.7	0.2	1.6	2	0	0	2	2	1	1	Terpene	synthase,	N-terminal	domain
Terpene_synth	PF01397.18	AT2G23230;2_142;2;5.222488502	-	4.6e-41	129.8	0.0	9.3e-41	128.9	0.0	1.5	1	0	0	1	1	1	1	Terpene	synthase,	N-terminal	domain	binding	domain
Terpene_synth	PF01397.18	AT5G44630;2_6;5;4.282759428	-	5e-52	165.6	1.3	5e-52	165.6	1.3	2.0	2	1	1	3	3	1	1	Terpene	synthase,	N-terminal	domain
Terpene_synth	PF01397.18	AT4G16740;"Methanamine,-N,N-difluoro-CH3F2N";4;4.039339516	-	1.1e-46	148.2	3.5	1.1e-46	148.2	3.5	1.5	2	0	0	2	2	1	1	Terpene	synthase,	N-terminal	domain	binding	domain
Terpene_synth	PF01397.18	AT4G16740;"1-Butene,-4-chloro-2-methyl-C5H9Cl";4;4.269303216	-	1.1e-46	148.2	3.5	1.1e-46	148.2	3.5	1.5	2	0	0	2	2	1	1	Terpene	synthase,	N-terminal	domain
Terpene_synth	PF01397.18	AT4G20200;2-Methylcylopentanone-C6H10O;4;4.670289988	-	1.2e-50	161.2	0.1	2.3e-50	160.2	0.1	1.5	1	0	0	1	1	1	1	Terpene	synthase,	N-terminal	domain	binding	domain
Terpene_synth	PF01397.18	AT4G20200;"3,5-Dimethylphenylacetic-acid-C10H12O2";4;4.279560357	-	1.2e-50	161.2	0.1	2.3e-50	160.2	0.1	1.5	1	0	0	1	1	1	1	Terpene	synthase,	N-terminal	domain
Terpene_synth	PF01397.18	AT4G20200;1_141;4;4.934554739	-	1.2e-50	161.2	0.1	2.3e-50	160.2	0.1	1.5	1	0	0	1	1	1	1	Terpene	synthase,	N-terminal	domain	binding	domain
Terpene_synth	PF01397.18	AT1G70080;Nonadecane-C19H40;1;4.074381493	-	5.3e-54	172.1	0.1	9.9e-54	171.2	0.1	1.5	1	0	0	1	1	1	1	Terpene	synthase,	N-terminal	domain
Terpene_synth	PF01397.18	AT3G14540;3_28;3;4.16017296	-	5.7e-49	155.6	1.3	1.1e-48	154.7	1.3	1.5	1	0	0	1	1	1	1	Terpene	synthase,	N-terminal	domain
Terpene_synth	PF01397.18	AT4G13300;2_40;4;6.068260031	-	1.8e-49	157.3	0.0	3.9e-49	156.2	0.0	1.6	1	0	0	1	1	1	1	Terpene	synthase,	N-terminal	domain
Terpene_synth	PF01397.18	AT4G13300;"4(1H)-Quinazolinone,-2,3-dihydro-2-thioxo-C8H6N2OS";4;4.002769164	-	1.8e-49	157.3	0.0	3.9e-49	156.2	0.0	1.6	1	0	0	1	1	1	1	Terpene	synthase,	N-terminal	domain
Terpene_synth	PF01397.18	AT4G13300;1_131;4;4.291190109	-	1.8e-49	157.3	0.0	3.9e-49	156.2	0.0	1.6	1	0	0	1	1	1	1	Terpene	synthase,	N-terminal	domain
Terpene_synth	PF01397.18	AT4G13300;1_54;4;4.17234039	-	1.8e-49	157.3	0.0	3.9e-49	156.2	0.0	1.6	1	0	0	1	1	1	1	Terpene	synthase,	N-terminal	domain	binding	domain
Terpene_synth	PF01397.18	AT4G13300;2_42;4;4.364436841	-	1.8e-49	157.3	0.0	3.9e-49	156.2	0.0	1.6	1	0	0	1	1	1	1	Terpene	synthase,	N-terminal	domain
Terpene_synth	PF01397.18	AT1G33750;"2H-1,2-Oxazine,-6-(4-chlorophenyl)tetrahydro-2-methyl-C11H14ClNO";1;4.283063092	-	1.4e-52	167.4	0.9	2.5e-52	166.6	0.9	1.4	1	0	0	1	1	1	1	Terpene	synthase,	N-terminal	domain	binding	domain
Terpene_synth	PF01397.18	AT1G33750;"1-Cyano-4,5-epithiopentane-C6H9NS";1;4.844568613	-	1.4e-52	167.4	0.9	2.5e-52	166.6	0.9	1.4	1	0	0	1	1	1	1	Terpene	synthase,	N-terminal	domain
Terpene_synth	PF01397.18	AT3G32030;1_390;3;4.065869087	-	5.2e-48	152.5	0.3	9.9e-48	151.6	0.3	1.5	1	0	0	1	1	1	1	Terpene	synthase,	N-terminal	domain	binding	domain
Terpene_synth	PF01397.18	AT5G23960;2-Benzyloxyethylamine-C9H13NO;5;5.557477431	-	5.1e-50	159.1	0.2	1.3e-49	157.7	0.1	1.8	2	0	0	2	2	1	1	Terpene	synthase,	N-terminal	domain
Terpene_synth_C	PF03936.13	AT3G29410;"1,5-Naphthyridin-4-amine-C8H7N3";3;4.96297267	-	1.1e-90	292.8	0.5	1.5e-90	292.4	0.5	1.2	1	0	0	1	1	1	1	Terpene	synthase	family,	metal	binding	domain
Terpene_synth_C	PF03936.13	AT1G79460;1_435;1;5.125274199	-	3.6e-77	248.5	0.0	1.1e-76	246.9	0.0	1.8	2	0	0	2	2	1	1	Terpene	synthase	family,	metal
Terpene_synth_C	PF03936.13	AT1G79460;2_7;1;4.188700067	-	3.6e-77	248.5	0.0	1.1e-76	246.9	0.0	1.8	2	0	0	2	2	1	1	Terpene	synthase	family,	metal	binding	domain
Terpene_synth_C	PF03936.13	AT1G79460;1_56;1;4.118647075	-	3.6e-77	248.5	0.0	1.1e-76	246.9	0.0	1.8	2	0	0	2	2	1	1	Terpene	synthase	family,	metal
Terpene_synth_C	PF03936.13	AT1G79460;1_279;1;5.207042695	-	3.6e-77	248.5	0.0	1.1e-76	246.9	0.0	1.8	2	0	0	2	2	1	1	Terpene	synthase	family,	metal	binding	domain
Terpene_synth_C	PF03936.13	AT1G79460;1_408;1;4.779637427	-	3.6e-77	248.5	0.0	1.1e-76	246.9	0.0	1.8	2	0	0	2	2	1	1	Terpene	synthase	family,	metal
Terpene_synth_C	PF03936.13	AT4G20210;Cyclotetradecane-C14H28;4;4.19625677	-	1.1e-86	279.7	0.9	2.2e-86	278.8	0.9	1.4	1	0	0	1	1	1	1	Terpene	synthase	family,	metal	binding	domain
Terpene_synth_C	PF03936.13	AT4G20210;"Naphthalene,-6,7-diethyl-1,2,3,4-tetrahydro-1,1,4,4-tetramethyl-C18H28";4;6.0876261	-	1.1e-86	279.7	0.9	2.2e-86	278.8	0.9	1.4	1	0	0	1	1	1	1	Terpene	synthase	family,	metal
Terpene_synth_C	PF03936.13	AT1G61120;"Cyclohexene,-1,6-dimethyl-C8H14";1;4.512333719	-	3.3e-68	219.1	0.2	5.5e-68	218.4	0.2	1.4	1	0	0	1	1	1	1	Terpene	synthase	family,	metal
Terpene_synth_C	PF03936.13	AT1G61120;"(1R)-2,6,6-Trimethylbicyclo[3.1.1]hept-2-ene-C10H16";1;4.644700615	-	3.3e-68	219.1	0.2	5.5e-68	218.4	0.2	1.4	1	0	0	1	1	1	1	Terpene	synthase	family,	metal
Terpene_synth_C	PF03936.13	AT3G14520;"1,3-Benzenediol,-4-propyl-C9H12O2";3;5.192252604	-	1.8e-90	292.1	0.0	2.5e-90	291.7	0.0	1.2	1	0	0	1	1	1	1	Terpene	synthase	family,	metal
Terpene_synth_C	PF03936.13	AT2G23230;2_142;2;5.222488502	-	1.7e-80	259.4	0.0	2.5e-80	258.9	0.0	1.2	1	0	0	1	1	1	1	Terpene	synthase	family,	metal
Terpene_synth_C	PF03936.13	AT5G44630;2_6;5;4.282759428	-	3.6e-85	274.8	0.5	7.8e-85	273.7	0.5	1.6	1	0	0	1	1	1	1	Terpene	synthase	family,	metal
Terpene_synth_C	PF03936.13	AT4G16740;"Methanamine,-N,N-difluoro-CH3F2N";4;4.039339516	-	1.1e-58	187.9	0.4	2.4e-58	186.8	0.4	1.5	1	0	0	1	1	1	1	Terpene	synthase	family,	metal
Terpene_synth_C	PF03936.13	AT4G16740;"1-Butene,-4-chloro-2-methyl-C5H9Cl";4;4.269303216	-	1.1e-58	187.9	0.4	2.4e-58	186.8	0.4	1.5	1	0	0	1	1	1	1	Terpene	synthase	family,	metal
Terpene_synth_C	PF03936.13	AT4G20200;2-Methylcylopentanone-C6H10O;4;4.670289988	-	2.3e-90	291.8	1.5	3.3e-90	291.3	1.5	1.3	1	0	0	1	1	1	1	Terpene	synthase	family,	metal
Terpene_synth_C	PF03936.13	AT4G20200;"3,5-Dimethylphenylacetic-acid-C10H12O2";4;4.279560357	-	2.3e-90	291.8	1.5	3.3e-90	291.3	1.5	1.3	1	0	0	1	1	1	1	Terpene	synthase	family,	metal
Terpene_synth_C	PF03936.13	AT4G20200;1_141;4;4.934554739	-	2.3e-90	291.8	1.5	3.3e-90	291.3	1.5	1.3	1	0	0	1	1	1	1	Terpene	synthase	family,	metal
Terpene_synth_C	PF03936.13	AT1G70080;Nonadecane-C19H40;1;4.074381493	-	1.1e-95	309.2	1.2	1.6e-95	308.7	1.2	1.2	1	0	0	1	1	1	1	Terpene	synthase	family,	metal
Terpene_synth_C	PF03936.13	AT3G14540;3_28;3;4.16017296	-	1.5e-89	289.1	0.0	2.2e-89	288.6	0.0	1.2	1	0	0	1	1	1	1	Terpene	synthase	family,	metal
Terpene_synth_C	PF03936.13	AT4G13300;2_40;4;6.068260031	-	3.4e-79	255.2	0.1	4.8e-79	254.7	0.1	1.2	1	0	0	1	1	1	1	Terpene	synthase	family,	metal
Terpene_synth_C	PF03936.13	AT4G13300;"4(1H)-Quinazolinone,-2,3-dihydro-2-thioxo-C8H6N2OS";4;4.002769164	-	3.4e-79	255.2	0.1	4.8e-79	254.7	0.1	1.2	1	0	0	1	1	1	1	Terpene	synthase	family,	metal	binding	domain
Terpene_synth_C	PF03936.13	AT4G13300;1_131;4;4.291190109	-	3.4e-79	255.2	0.1	4.8e-79	254.7	0.1	1.2	1	0	0	1	1	1	1	Terpene	synthase	family,	metal
Terpene_synth_C	PF03936.13	AT4G13300;1_54;4;4.17234039	-	3.4e-79	255.2	0.1	4.8e-79	254.7	0.1	1.2	1	0	0	1	1	1	1	Terpene	synthase	family,	metal
Terpene_synth_C	PF03936.13	AT4G13300;2_42;4;4.364436841	-	3.4e-79	255.2	0.1	4.8e-79	254.7	0.1	1.2	1	0	0	1	1	1	1	Terpene	synthase	family,	metal
Terpene_synth_C	PF03936.13	AT1G33750;"2H-1,2-Oxazine,-6-(4-chlorophenyl)tetrahydro-2-methyl-C11H14ClNO";1;4.283063092	-	1.8e-91	295.4	0.1	2.6e-91	294.9	0.1	1.2	1	0	0	1	1	1	1	Terpene	synthase	family,	metal
Terpene_synth_C	PF03936.13	AT1G33750;"1-Cyano-4,5-epithiopentane-C6H9NS";1;4.844568613	-	1.8e-91	295.4	0.1	2.6e-91	294.9	0.1	1.2	1	0	0	1	1	1	1	Terpene	synthase	family,	metal
Terpene_synth_C	PF03936.13	AT3G32030;1_390;3;4.065869087	-	9e-90	289.9	0.0	1.5e-89	289.1	0.0	1.4	1	0	0	1	1	1	1	Terpene	synthase	family,	metal	binding	domain
Terpene_synth_C	PF03936.13	AT5G23960;2-Benzyloxyethylamine-C9H13NO;5;5.557477431	-	4.3e-92	297.4	6.5	6.2e-92	296.9	6.5	1.2	1	0	0	1	1	1	1	Terpene	synthase	family,	metal

## Sheet: More mQTLs for mols of int 2
mQTLs of molecules of interest in other regions of the Arabidopsis thaliana genome
A. thaliana	Chromosome	Location	LOD	Gene	Marker description		Note
Kaempferitrin (1_328)	2	9.768-9.769	17.4	SCPL11	Secondary metabolism	AT2G22970
Kaempferitrin (1_328)	3	9.643-9.644	4.8	CYP71B35	Limonene and pinene degradation	AT3G26310	possibly modifies the molecule
Kaempferitrin (1_328)	5	7.717-7.718	4.6	MAM	Glucosinolate metabolism	AT5G23020?	no obvious direct link with MAM, but SCPL47(5:7688027) and SCPL34 (5:7810645) are nearby
Kaempferitrin (1_328)	5	8.392-8.393	4.3	BGLU32	Glucosinolate metabolism	AT5G24550	might break down kaempfertrin through deglycosylation
Arabidiol putative (1_190)	4	8.773-8.774	4.1	PEN2	Glucosinolate metabolism	AT4G15370
Arabidiol putative (1_246)	4	8.757-8.758	4.2	PEN1	Isoprenoid metabolism	AT4G15340
Methoxyglucobrassicin (1_168)	4	13.543-13.544	4.1	ACO2	Secondary metabolism	AT4G26970	ACO2 encodes an aconitase that can catalyze the conversion of citrate to isocitrate through a cis-aconitate intermediate, indicating that it may participate in the TCA cycle and other primary metabolic pathways. No obvious link.
Methoxyglucobrassicin (1_168)	5	2.369-2.370	5.9	KUOX1	Flavonoid metabolism	AT5G07480	The actual SNP is in a transmembrane protein-coding gene next to KUOX1. May or may not be involved in transport.
Methoxyglucobrassicin (1_168)	5	23.189-23.190	7.5	CYP81F2	Glucosinolate metabolism	AT5G57220
